# Supplementary material for: Modeled microgravity alters lipopolysaccharide and outer membrane vesicle production of the beneficial symbiont Vibrio fischeri
Source: NPJ Microgravity. 2021 Mar 8;7:8. doi: 10.1038/s41526-021-00138-8 (PMC7940393; doi:10.1038/s41526-021-00138-8)
Supplement: Supplementary file 2 — Supplementary Data 1 [file 41526_2021_138_MOESM2_ESM.xlsx]

## Sheet: size_12h
Supplemental Dataset S1. Nanosight measurements (nm) of putative outer membrane vesicle diameters at 12 hours
	ES114, GRAVITY	ES114, LSMMG	flhA, GRAVITY	flhA, LSMMG	motB1, GRAVITY	motB1, LSMMG			ES114, GRAVITY	ES114, LSMMG	flhA, GRAVITY	flhA, LSMMG	motB1, GRAVITY	motB1, LSMMG
1	3.77568	0.00191428	5.33855	3.75132	4.73713	3.11605		Average	44.3318	44.8611	48.4377	43.7753	49.6361	46.5447
2	3.94788	0.00439268	6.63659	3.81912	5.31917	4.53083		Standard error	0.0917231	0.0921315	0.0517274	0.0676996	0.0557221	0.0648431
3	4.83929	0.00439268	6.66226	3.84292	5.50648	4.67006		Rounded average	44.33	44.86	48.44	43.78	49.64	46.54
4	4.96461	0.00439268	6.8683	3.87718	5.5422	4.68637		Rounded standard error	0.092	0.092	0.052	0.068	0.056	0.065
5	5.24315	0.00439268	6.95848	3.89908	6.06909	4.7131
6	5.31953	0.00439268	7.05636	4.00498	6.22933	4.97841
7	5.32484	0.0076877	7.0664	4.12798	6.24606	5.05966		LSMMG = low shear modeled microgravity
8	5.3358	0.00933114	7.07876	4.17346	6.34996	5.09645
9	5.38959	0.0142453	7.10037	4.23662	6.40293	5.21206
10	5.39772	0.0142453	7.1027	4.26736	6.58982	5.2441
11	5.42811	0.015878	7.13909	4.28322	7.01892	5.2447
12	5.42883	0.0191355	7.14454	4.32487	7.07104	5.32168
13	5.44335	0.0191355	7.1479	4.34382	7.15651	5.32755
14	5.44956	0.0207602	7.17166	4.41813	7.16942	5.41525
15	5.46634	0.0240019	7.17487	4.41924	7.2043	5.84225
16	5.4729	0.0240019	7.25925	4.43016	7.27971	5.92884
17	5.48219	0.0240019	7.26647	4.43687	7.37643	5.93732
18	5.49204	0.0240019	7.2688	4.51215	7.42675	6.03748
19	5.54315	0.027878	7.28594	4.63509	7.47209	6.09505
20	5.55318	0.0288447	7.29258	4.67842	7.51399	6.10024
21	5.59567	0.0304537	7.29844	4.69666	7.57268	6.16028
22	5.62121	0.0336641	7.30867	4.71291	7.58955	6.22859
23	5.6228	0.0336641	7.35027	4.72186	7.64949	6.22987
24	5.64509	0.0336641	7.3771	4.74615	7.82829	6.24048
25	5.67336	0.0336641	7.38	4.75073	7.86385	6.31558
26	5.67544	0.0384604	7.3846	4.75285	7.9034	6.34898
27	5.67881	0.0384604	7.40052	4.77881	7.94383	6.39637
28	5.68424	0.0400541	7.43306	4.78248	8.02597	6.44787
29	5.69064	0.0432339	7.49877	4.8611	8.05597	6.50562
30	5.70887	0.0432339	7.50887	4.8645	8.08771	6.52984
31	5.75082	0.0464036	7.52461	4.88853	8.08839	6.59762
32	5.76458	0.0479847	7.56857	4.89272	8.11255	6.59762
33	5.78383	0.0479847	7.59863	4.95302	8.18638	6.68783
34	5.80656	0.0489321	7.69379	4.96353	8.21915	6.74405
35	5.83114	0.0508243	7.70433	4.9667	8.28399	6.8179
36	5.84852	0.052713	7.74331	4.97039	8.29176	6.99667
37	5.87779	0.052713	7.74453	4.98097	8.3212	7.02189
38	5.88858	0.052713	7.76825	4.98712	8.33881	7.02479
39	5.94204	0.052713	7.77385	4.99639	8.3638	7.06274
40	5.95622	0.052713	7.78945	5.00929	8.37386	7.08777
41	5.9696	0.052713	7.8193	5.03586	8.37433	7.17137
42	5.99015	0.052713	7.82204	5.06517	8.37793	7.24734
43	5.99377	0.0558528	7.82676	5.06779	8.42059	7.32477
44	5.9993	0.0558528	7.8367	5.07471	8.42434	7.33841
45	6.00135	0.057419	7.85206	5.07621	8.44253	7.35732
46	6.02724	0.057419	7.85483	5.10109	8.46649	7.36209
47	6.03308	0.057419	7.86818	5.10739	8.48242	7.38813
48	6.03352	0.057419	7.88985	5.13784	8.53332	7.38885
49	6.0371	0.057419	7.91917	5.16309	8.54178	7.40802
50	6.06671	0.057419	7.92812	5.17455	8.6104	7.4131
51	6.07057	0.057419	7.93361	5.21917	8.61748	7.41859
52	6.07943	0.057419	7.94611	5.22411	8.64389	7.42039
53	6.09948	0.0597638	7.95434	5.22906	8.67634	7.43237
54	6.10445	0.062103	7.95563	5.25628	8.67893	7.43379
55	6.11409	0.062103	7.96	5.26133	8.82807	7.43785
56	6.1149	0.062103	7.96845	5.29968	8.90873	7.44828
57	6.11602	0.062103	7.97573	5.30174	8.9324	7.44857
58	6.12183	0.062103	7.99249	5.31077	8.9706	7.4562
59	6.18845	0.0652136	7.99753	5.31104	9.02636	7.46826
60	6.20108	0.0652136	8.00695	5.32923	9.03439	7.52435
61	6.21109	0.0667652	8.06743	5.36088	9.06975	7.52449
62	6.22853	0.0667652	8.07718	5.38306	9.13546	7.52543
63	6.24015	0.0690882	8.18068	5.38668	9.21811	7.52635
64	6.26372	0.0714057	8.18308	5.39851	9.24832	7.52718
65	6.27653	0.0714057	8.18521	5.40216	9.32896	7.54112
66	6.27934	0.0714057	8.19887	5.40862	9.42003	7.56369
67	6.31676	0.0760248	8.22217	5.42799	9.50412	7.5776
68	6.31818	0.0760248	8.24188	5.43162	9.52738	7.61321
69	6.32315	0.0760248	8.24295	5.43609	9.59231	7.64109
70	6.33423	0.0760248	8.26002	5.4641	9.60279	7.64794
71	6.35719	0.0775598	8.265	5.46917	9.66657	7.6684
72	6.36012	0.0775598	8.31317	5.49151	9.74629	7.74991
73	6.36659	0.0806227	8.32322	5.50255	9.76194	7.74991
74	6.37007	0.0806227	8.32349	5.50758	9.76205	7.76466
75	6.37203	0.0806227	8.34123	5.5492	9.86363	7.77388
76	6.37359	0.0806227	8.34762	5.55435	9.88488	7.77643
77	6.3791	0.0836762	8.35433	5.56886	9.91119	7.79272
78	6.40317	0.0851995	8.39386	5.56961	9.96352	7.85156
79	6.42241	0.0851995	8.39789	5.5747	10.014	7.86048
80	6.4237	0.0851995	8.40243	5.59026	10.0216	7.93747
81	6.42932	0.0886184	8.40796	5.59726	10.0236	7.9628
82	6.43312	0.0897555	8.41438	5.60316	10.0278	7.9864
83	6.43711	0.0897555	8.43309	5.60415	10.1145	7.99038
84	6.44077	0.0897555	8.43516	5.62388	10.176	8.00167
85	6.44401	0.0897555	8.43881	5.64412	10.2549	8.00201
86	6.47794	0.0897555	8.44709	5.6487	10.2709	8.03214
87	6.47842	0.0897555	8.45258	5.65108	10.2757	8.04117
88	6.51414	0.0897555	8.46287	5.65882	10.3367	8.07607
89	6.51975	0.0897555	8.46656	5.66566	10.3429	8.08822
90	6.53531	0.0927813	8.46799	5.66823	10.3819	8.09114
91	6.54964	0.0942908	8.47084	5.67012	10.4423	8.11425
92	6.55032	0.0942908	8.47988	5.68708	10.4714	8.11821
93	6.56038	0.095798	8.48335	5.69157	10.4773	8.13103
94	6.56312	0.0988056	8.49126	5.69998	10.4945	8.14932
95	6.57908	0.0988056	8.52063	5.72021	10.496	8.1597
96	6.58178	0.0988056	8.53003	5.72464	10.5077	8.20125
97	6.59079	0.0988056	8.5582	5.72756	10.5144	8.24582
98	6.5959	0.0988056	8.56865	5.75086	10.529	8.272
99	6.5964	0.100606	8.57635	5.75263	10.5388	8.28205
100	6.59993	0.1033	8.57675	5.75441	10.5469	8.2973
101	6.60282	0.1033	8.5795	5.75691	10.5794	8.31467
102	6.62516	0.1033	8.59065	5.77625	10.6456	8.32529
103	6.62884	0.1033	8.59366	5.77824	10.65	8.33189
104	6.63412	0.107775	8.59797	5.77969	10.6537	8.35092
105	6.65042	0.110004	8.60182	5.78304	10.6541	8.35193
106	6.66245	0.11134	8.60388	5.78467	10.7008	8.41
107	6.6634	0.112229	8.60881	5.8	10.7358	8.41765
108	6.6643	0.11371	8.62716	5.80074	10.7491	8.42444
109	6.67225	0.11371	8.64497	5.80078	10.7953	8.42854
110	6.67361	0.114892	8.66367	5.80537	10.8226	8.42917
111	6.67493	0.116664	8.66503	5.83004	10.8459	8.48982
112	6.69677	0.116664	8.69104	5.83499	10.869	8.491
113	6.71476	0.116664	8.70285	5.8358	10.8925	8.52578
114	6.72764	0.118629	8.70373	5.84122	10.9186	8.53358
115	6.72785	0.119609	8.7061	5.84437	10.943	8.54874
116	6.73305	0.121079	8.73586	5.85021	10.9542	8.55504
117	6.73371	0.121079	8.74724	5.88987	10.9557	8.56727
118	6.7406	0.122546	8.74944	5.89208	11.0247	8.5727
119	6.7438	0.125475	8.76182	5.9176	11.0501	8.57853
120	6.74427	0.125475	8.76836	5.93139	11.0568	8.57853
121	6.74724	0.125475	8.77637	5.93232	11.0918	8.58009
122	6.77182	0.125475	8.77784	5.93448	11.1309	8.5971
123	6.77355	0.125475	8.77934	5.98452	11.135	8.62431
124	6.78189	0.127665	8.78529	5.98554	11.1443	8.66468
125	6.8046	0.129227	8.78993	6.00235	11.1501	8.68285
126	6.82192	0.129851	8.79493	6.00959	11.1925	8.68336
127	6.82216	0.129851	8.80389	6.02811	11.2067	8.73114
128	6.82339	0.129851	8.80481	6.0296	11.2104	8.73264
129	6.82422	0.129851	8.81679	6.03016	11.2138	8.75569
130	6.82461	0.132032	8.81991	6.04592	11.2314	8.76094
131	6.84039	0.134209	8.82446	6.05692	11.2801	8.78502
132	6.84454	0.134209	8.82568	6.06169	11.2827	8.81542
133	6.84942	0.134209	8.8288	6.06921	11.2846	8.8204
134	6.85314	0.134209	8.84785	6.0706	11.2935	8.83678
135	6.86634	0.134209	8.85537	6.0862	11.2949	8.8375
136	6.86801	0.134209	8.86019	6.09376	11.3047	8.84172
137	6.87096	0.134209	8.86636	6.09991	11.3713	8.84661
138	6.88031	0.134209	8.87175	6.11545	11.3757	8.85243
139	6.88821	0.137103	8.90987	6.12781	11.4044	8.85629
140	6.89146	0.138547	8.91134	6.1521	11.4098	8.87138
141	6.89625	0.142867	8.9115	6.15815	11.4441	8.87967
142	6.91449	0.142867	8.92848	6.21714	11.4846	8.89579
143	6.92486	0.151451	8.93263	6.21943	11.5118	8.90371
144	6.93567	0.151451	8.939	6.22259	11.5316	8.91578
145	6.93871	0.151451	8.94104	6.22379	11.5482	8.92102
146	6.94096	0.155716	8.95062	6.2311	11.5759	8.92402
147	6.95036	0.155716	8.95371	6.23644	11.6158	8.93751
148	6.95311	0.157133	8.95469	6.23726	11.6417	8.94684
149	6.96764	0.159962	8.97115	6.26309	11.6739	8.9572
150	6.96859	0.159962	9.00204	6.29615	11.6815	8.98057
151	6.98549	0.159962	9.00426	6.29915	11.6983	8.98057
152	7.00071	0.159962	9.01811	6.33233	11.73	8.98256
153	7.0017	0.159962	9.02959	6.34235	11.7556	9.01145
154	7.0062	0.162078	9.03172	6.36251	11.7622	9.0321
155	7.01295	0.16419	9.04103	6.36402	11.7669	9.04664
156	7.01607	0.16419	9.04285	6.37002	11.8051	9.06914
157	7.02127	0.16419	9.04427	6.3825	11.8689	9.08247
158	7.03061	0.16419	9.04823	6.38734	11.8809	9.09601
159	7.04344	0.166107	9.05375	6.40487	11.8813	9.10151
160	7.0475	0.166298	9.05591	6.40885	11.8821	9.1098
161	7.05518	0.168401	9.06949	6.42437	11.9115	9.11928
162	7.05991	0.168401	9.07829	6.42972	11.9389	9.12997
163	7.06096	0.168401	9.08654	6.43462	11.9785	9.17944
164	7.07082	0.168401	9.08853	6.44938	12.0239	9.21177
165	7.08338	0.173192	9.10529	6.45229	12.0246	9.23101
166	7.08511	0.174684	9.10545	6.49336	12.0545	9.23273
167	7.09243	0.174684	9.11817	6.49896	12.0607	9.25509
168	7.10046	0.17677	9.12356	6.50671	12.0814	9.25509
169	7.10801	0.17677	9.12445	6.51756	12.0969	9.25518
170	7.11665	0.17677	9.1317	6.51986	12.0984	9.27947
171	7.11807	0.17904	9.13326	6.54346	12.1143	9.28709
172	7.11882	0.179544	9.13878	6.54377	12.1149	9.30917
173	7.1202	0.17989	9.1406	6.57356	12.1301	9.32813
174	7.12077	0.180928	9.14958	6.61188	12.1307	9.33086
175	7.13692	0.185069	9.15008	6.64653	12.3003	9.33086
176	7.14636	0.185069	9.1522	6.65029	12.3044	9.34263
177	7.14768	0.185069	9.15527	6.66466	12.3106	9.38212
178	7.1586	0.185069	9.17022	6.69478	12.318	9.38515
179	7.17111	0.187427	9.18368	6.70719	12.3258	9.39499
180	7.17142	0.18782	9.18395	6.7154	12.3416	9.40772
181	7.1721	0.193299	9.18587	6.71986	12.3684	9.41293
182	7.17257	0.193299	9.19019	6.72865	12.3786	9.44852
183	7.18552	0.196028	9.207	6.72981	12.384	9.44981
184	7.18759	0.19739	9.23402	6.7332	12.4009	9.46543
185	7.20098	0.19739	9.24224	6.74642	12.4373	9.47774
186	7.20217	0.19739	9.24572	6.7512	12.4438	9.4866
187	7.20529	0.201463	9.24744	6.75122	12.5134	9.48782
188	7.20701	0.201463	9.25387	6.76425	12.5158	9.48818
189	7.20891	0.201463	9.26017	6.76636	12.5805	9.4899
190	7.21034	0.201463	9.26293	6.76934	12.5825	9.50285
191	7.21818	0.201463	9.26988	6.779	12.5889	9.50446
192	7.2189	0.20552	9.27276	6.77939	12.6034	9.50949
193	7.21929	0.20552	9.2766	6.79305	12.6166	9.53804
194	7.22175	0.206098	9.27831	6.80119	12.6513	9.55157
195	7.22835	0.206869	9.28331	6.80826	12.6517	9.55189
196	7.24737	0.208215	9.2918	6.82378	12.6623	9.55654
197	7.25178	0.20956	9.31003	6.83562	12.6692	9.56339
198	7.25495	0.20956	9.32134	6.83733	12.6719	9.56699
199	7.2556	0.20956	9.3254	6.87886	12.6751	9.57328
200	7.27758	0.20956	9.32545	6.88584	12.6785	9.58817
201	7.2855	0.213585	9.32632	6.89261	12.6881	9.60587
202	7.28735	0.213585	9.32644	6.89805	12.6955	9.62439
203	7.28874	0.214923	9.32844	6.90857	12.6959	9.62578
204	7.294	0.217593	9.32883	6.93653	12.7014	9.64234
205	7.29494	0.217593	9.3291	6.94044	12.7051	9.66698
206	7.30223	0.217593	9.33029	6.95742	12.7072	9.67677
207	7.30453	0.217593	9.33667	6.97733	12.741	9.68183
208	7.31944	0.217593	9.3634	6.99739	12.7473	9.6827
209	7.32228	0.221585	9.38382	6.99862	12.7592	9.6827
210	7.32879	0.221585	9.39439	7.00374	12.7594	9.68816
211	7.34236	0.221585	9.39915	7.03021	12.7912	9.68816
212	7.34669	0.222912	9.40192	7.04053	12.794	9.69663
213	7.35582	0.225561	9.40311	7.04761	12.7995	9.70054
214	7.36322	0.225561	9.41441	7.05004	12.8106	9.70544
215	7.36464	0.225561	9.41641	7.05494	12.8237	9.74123
216	7.3667	0.229522	9.41979	7.07132	12.8244	9.7419
217	7.369	0.229522	9.42708	7.08889	12.834	9.76069
218	7.37011	0.229522	9.43574	7.09108	12.8562	9.77309
219	7.37672	0.233467	9.44857	7.09662	12.8824	9.77998
220	7.38664	0.233467	9.45067	7.11373	12.9075	9.79072
221	7.39533	0.236088	9.45864	7.11845	12.9157	9.79161
222	7.39638	0.237396	9.46136	7.13792	12.924	9.79656
223	7.40349	0.238702	9.46146	7.14407	12.9251	9.80665
224	7.41248	0.238702	9.4624	7.14463	12.9278	9.82171
225	7.41257	0.239355	9.46338	7.14479	12.9383	9.82787
226	7.41347	0.24131	9.47146	7.14808	12.9399	9.82787
227	7.42581	0.24131	9.47362	7.15208	12.9408	9.83057
228	7.4351	0.24131	9.475	7.15868	12.9583	9.83157
229	7.44395	0.243261	9.47649	7.17322	12.9606	9.84044
230	7.44718	0.245209	9.48229	7.17372	12.963	9.84356
231	7.45407	0.245209	9.48322	7.18027	12.9636	9.84536
232	7.45421	0.245209	9.48643	7.1824	12.969	9.85595
233	7.45427	0.246505	9.51453	7.18745	13.0424	9.85595
234	7.45515	0.249092	9.52677	7.18786	13.0429	9.86168
235	7.46196	0.249092	9.53212	7.18802	13.0556	9.86233
236	7.46622	0.249092	9.54172	7.19411	13.0908	9.86393
237	7.47042	0.252961	9.54517	7.1977	13.0949	9.86719
238	7.48504	0.252961	9.55579	7.19815	13.1051	9.86724
239	7.49661	0.253733	9.55784	7.2179	13.1115	9.87231
240	7.50282	0.256815	9.56172	7.2198	13.1226	9.88011
241	7.51088	0.260654	9.57143	7.23582	13.1295	9.88683
242	7.5115	0.262567	9.57705	7.24555	13.1653	9.88683
243	7.51328	0.262567	9.57879	7.24736	13.1665	9.89249
244	7.5174	0.262567	9.58895	7.25829	13.1709	9.89754
245	7.52528	0.264478	9.59353	7.27815	13.1817	9.90171
246	7.52548	0.264478	9.59531	7.28159	13.1861	9.91208
247	7.52741	0.264478	9.61022	7.28799	13.2163	9.91939
248	7.52993	0.264478	9.61227	7.29184	13.2173	9.91939
249	7.53954	0.264478	9.61433	7.2939	13.2271	9.92836
250	7.54271	0.264478	9.62499	7.31704	13.2487	9.92836
251	7.54827	0.268287	9.62819	7.32844	13.254	9.93021
252	7.55573	0.269048	9.63107	7.34816	13.2595	9.9531
253	7.56682	0.269554	9.63807	7.36139	13.2732	9.9531
254	7.56907	0.272083	9.64147	7.36308	13.2775	9.98172
255	7.57214	0.272083	9.65058	7.36507	13.2841	9.98411
256	7.57241	0.275863	9.65333	7.36811	13.2974	9.9844
257	7.59025	0.275863	9.65845	7.37506	13.3143	9.98885
258	7.59156	0.281133	9.6602	7.37577	13.3185	9.99991
259	7.59304	0.281776	9.66052	7.38378	13.3385	10.0162
260	7.59305	0.283382	9.66467	7.38396	13.3488	10.0323
261	7.6003	0.283382	9.66557	7.38872	13.3561	10.0323
262	7.60205	0.283382	9.67555	7.39012	13.3579	10.0476
263	7.6042	0.283382	9.68641	7.40269	13.3605	10.0507
264	7.60919	0.283382	9.69018	7.41381	13.3721	10.0507
265	7.6144	0.285253	9.69325	7.43841	13.3756	10.0599
266	7.61962	0.287121	9.69704	7.44	13.3909	10.0686
267	7.62304	0.287121	9.69778	7.45659	13.4019	10.0842
268	7.63118	0.287121	9.69961	7.46172	13.4124	10.0883
269	7.64392	0.287121	9.71967	7.46843	13.4261	10.0988
270	7.64432	0.287121	9.72686	7.47251	13.4503	10.0993
271	7.6504	0.287121	9.73237	7.47984	13.4573	10.0993
272	7.65709	0.290845	9.73313	7.48194	13.4631	10.1045
273	7.66049	0.291589	9.73434	7.48304	13.4634	10.108
274	7.66204	0.294556	9.74587	7.48359	13.4662	10.116
275	7.6654	0.297022	9.7522	7.49139	13.4698	10.1254
276	7.67307	0.298253	9.75233	7.49411	13.4708	10.1389
277	7.68567	0.298253	9.75366	7.5048	13.4764	10.1389
278	7.7051	0.298253	9.75878	7.51504	13.4784	10.1429
279	7.70691	0.298253	9.7634	7.51547	13.484	10.1556
280	7.70853	0.298253	9.76545	7.51632	13.4895	10.1636
281	7.71047	0.301936	9.78054	7.53304	13.4917	10.1864
282	7.71547	0.303773	9.78847	7.55334	13.5062	10.1965
283	7.72953	0.304384	9.79355	7.56455	13.512	10.2035
284	7.7335	0.305606	9.79588	7.58083	13.5299	10.2111
285	7.73623	0.305606	9.80168	7.58524	13.532	10.2206
286	7.73693	0.305606	9.80731	7.5909	13.5331	10.2237
287	7.75001	0.309263	9.8167	7.59432	13.5372	10.2255
288	7.75492	0.311693	9.81671	7.6	13.5405	10.2272
289	7.75575	0.312906	9.81748	7.62083	13.5413	10.2377
290	7.75728	0.312906	9.81973	7.62283	13.5421	10.2504
291	7.75992	0.312906	9.82131	7.63681	13.5479	10.2573
292	7.76314	0.316536	9.82915	7.66256	13.557	10.2602
293	7.77616	0.316536	9.82962	7.66548	13.5572	10.2742
294	7.78515	0.316536	9.83386	7.67601	13.5645	10.2775
295	7.79915	0.316536	9.84224	7.6779	13.5673	10.2998
296	7.80391	0.318346	9.85665	7.68338	13.5696	10.3028
297	7.82174	0.318948	9.86362	7.69756	13.587	10.3054
298	7.82236	0.318948	9.86815	7.69785	13.5955	10.3162
299	7.82408	0.318948	9.87277	7.703	13.6065	10.3259
300	7.83271	0.320152	9.87768	7.71271	13.6158	10.3271
301	7.83897	0.320152	9.88527	7.71922	13.6194	10.3287
302	7.84909	0.320668	9.88587	7.72461	13.6318	10.3344
303	7.85422	0.323756	9.89219	7.72819	13.6367	10.3476
304	7.85984	0.323756	9.89702	7.76335	13.6372	10.3493
305	7.86852	0.323756	9.90062	7.77411	13.6482	10.3571
306	7.88022	0.323756	9.90503	7.78817	13.6517	10.3571
307	7.8821	0.323756	9.90757	7.79955	13.6646	10.3649
308	7.89501	0.323756	9.91251	7.81786	13.6673	10.3721
309	7.8999	0.323756	9.92049	7.82217	13.6736	10.3721
310	7.9009	0.326151	9.92336	7.84581	13.679	10.3732
311	7.91304	0.33449	9.92735	7.84861	13.6912	10.3734
312	7.91418	0.33449	9.93084	7.85543	13.6941	10.3822
313	7.91701	0.336268	9.93211	7.87292	13.6987	10.3822
314	7.92333	0.338042	9.93297	7.879	13.7012	10.3828
315	7.92624	0.338042	9.93408	7.89291	13.7069	10.3837
316	7.92722	0.341582	9.94112	7.89483	13.7104	10.3869
317	7.9361	0.341582	9.94208	7.89786	13.7142	10.3976
318	7.94118	0.342545	9.94209	7.90179	13.7191	10.3976
319	7.94294	0.342759	9.94812	7.9026	13.7305	10.3998
320	7.96606	0.34511	9.95741	7.9068	13.7366	10.3998
321	7.9674	0.34511	9.95986	7.9253	13.742	10.4018
322	7.97219	0.34511	9.96213	7.92799	13.7503	10.4247
323	7.9799	0.347454	9.96858	7.93237	13.7511	10.4268
324	7.98211	0.348625	9.96945	7.93366	13.7541	10.4347
325	7.98232	0.349794	9.97674	7.93526	13.7554	10.4449
326	7.98555	0.349794	9.9873	7.93952	13.7588	10.4752
327	7.99975	0.355618	9.99262	7.9426	13.7652	10.4762
328	8.01742	0.355618	9.99527	7.95212	13.786	10.4781
329	8.02045	0.356779	9.99615	7.9624	13.7983	10.4781
330	8.02592	0.356779	10.0006	7.96401	13.8035	10.4859
331	8.03064	0.359096	10.0027	7.96578	13.805	10.4898
332	8.03843	0.359096	10.0057	7.96711	13.8295	10.4966
333	8.03957	0.359096	10.0232	7.97924	13.8296	10.5061
334	8.04064	0.359096	10.0283	7.98077	13.8412	10.5075
335	8.04653	0.359096	10.0304	7.98859	13.8578	10.5095
336	8.0511	0.359096	10.0382	7.98975	13.8584	10.5095
337	8.06308	0.360484	10.0418	7.99548	13.8813	10.5183
338	8.06389	0.362563	10.0421	8.02666	13.8843	10.5183
339	8.06625	0.362563	10.0459	8.02746	13.8893	10.519
340	8.08329	0.362563	10.0514	8.03045	13.8937	10.5252
341	8.0896	0.366017	10.0526	8.03259	13.8973	10.5375
342	8.12937	0.366017	10.0614	8.05073	13.8978	10.539
343	8.12976	0.366017	10.0616	8.05958	13.8996	10.5399
344	8.13085	0.366017	10.0623	8.06163	13.9083	10.5457
345	8.15833	0.369459	10.0661	8.0713	13.9334	10.5469
346	8.16274	0.371176	10.0697	8.07297	13.9436	10.5469
347	8.17088	0.374601	10.0834	8.07497	13.9464	10.5528
348	8.17138	0.376991	10.0965	8.08075	13.95	10.5531
349	8.17161	0.377446	10.0994	8.09108	13.9504	10.5531
350	8.17428	0.379716	10.1118	8.10986	13.9549	10.557
351	8.1877	0.379716	10.1151	8.11082	13.9654	10.5579
352	8.18848	0.379716	10.1325	8.11105	13.9657	10.5586
353	8.19148	0.381981	10.1397	8.12559	13.9784	10.5597
354	8.19326	0.383112	10.1402	8.12607	13.9828	10.5597
355	8.20806	0.386496	10.1516	8.12797	13.9879	10.5619
356	8.21437	0.386496	10.1521	8.14332	14.0105	10.5681
357	8.21456	0.390542	10.1524	8.15313	14.0132	10.5729
358	8.22326	0.39099	10.1525	8.16233	14.0158	10.5974
359	8.22772	0.39099	10.1545	8.1687	14.0199	10.5986
360	8.23648	0.39323	10.1579	8.17399	14.0347	10.6007
361	8.2398	0.39323	10.1671	8.17451	14.0569	10.6012
362	8.2483	0.39323	10.168	8.18839	14.0606	10.6067
363	8.25893	0.39323	10.174	8.19184	14.0646	10.6112
364	8.26242	0.395146	10.1795	8.19783	14.0827	10.6123
365	8.26876	0.39658	10.1944	8.20054	14.0895	10.6123
366	8.27005	0.39658	10.1993	8.20339	14.0922	10.6171
367	8.27071	0.39658	10.2042	8.20648	14.1002	10.6226
368	8.27086	0.397694	10.2078	8.2099	14.1471	10.626
369	8.27301	0.399919	10.2122	8.22157	14.1478	10.633
370	8.2748	0.402139	10.2127	8.22313	14.1599	10.633
371	8.27783	0.403247	10.214	8.22858	14.1693	10.6461
372	8.28454	0.404354	10.2189	8.23094	14.17	10.6527
373	8.29236	0.404354	10.2245	8.23643	14.1706	10.6586
374	8.29662	0.406564	10.2302	8.23978	14.1712	10.6646
375	8.2967	0.406564	10.2304	8.26061	14.1766	10.6647
376	8.3119	0.408769	10.2384	8.27723	14.1805	10.6647
377	8.31361	0.40987	10.2392	8.27771	14.1984	10.6725
378	8.32176	0.40987	10.2401	8.2797	14.2075	10.675
379	8.32257	0.40987	10.2451	8.28479	14.209	10.6799
380	8.32371	0.40987	10.2579	8.30638	14.2097	10.6807
381	8.32515	0.416449	10.2646	8.31425	14.2151	10.6856
382	8.32637	0.419722	10.2649	8.32363	14.2182	10.6957
383	8.33019	0.421899	10.2653	8.33297	14.2212	10.7076
384	8.33049	0.425309	10.2728	8.33993	14.2246	10.7083
385	8.33403	0.426237	10.2729	8.34034	14.2294	10.7092
386	8.33644	0.426237	10.2748	8.34353	14.2553	10.7114
387	8.34389	0.426237	10.2835	8.34631	14.2639	10.7137
388	8.34859	0.426237	10.285	8.35336	14.2702	10.7137
389	8.35033	0.426237	10.2866	8.35797	14.2777	10.7142
390	8.35233	0.426237	10.2883	8.36512	14.2798	10.7156
391	8.3603	0.427049	10.2912	8.36832	14.2859	10.7193
392	8.36365	0.427535	10.2935	8.37793	14.2861	10.7219
393	8.36833	0.427679	10.2987	8.37795	14.2936	10.7219
394	8.38281	0.428399	10.2991	8.38519	14.2969	10.7265
395	8.38726	0.429479	10.3025	8.39379	14.3003	10.7271
396	8.39411	0.431096	10.3052	8.40438	14.3003	10.7373
397	8.40337	0.43271	10.3113	8.40483	14.301	10.738
398	8.40797	0.435471	10.3154	8.40603	14.3117	10.7449
399	8.41245	0.435931	10.3167	8.4085	14.3352	10.7469
400	8.41858	0.437002	10.3172	8.41171	14.3478	10.7554
401	8.42026	0.441275	10.3324	8.41891	14.3588	10.7562
402	8.43807	0.441275	10.339	8.42128	14.3609	10.7563
403	8.43988	0.442341	10.3448	8.42144	14.3734	10.7563
404	8.44099	0.445531	10.3505	8.42906	14.3847	10.7584
405	8.4438	0.445531	10.3863	8.43064	14.3852	10.7719
406	8.44381	0.447917	10.3874	8.43568	14.3971	10.7719
407	8.45097	0.448711	10.3917	8.43627	14.4006	10.7721
408	8.46519	0.448711	10.3942	8.44502	14.4026	10.7723
409	8.46781	0.448711	10.3966	8.44952	14.4067	10.7733
410	8.47261	0.45188	10.3969	8.45008	14.415	10.7927
411	8.47382	0.45188	10.398	8.45161	14.4158	10.7937
412	8.47712	0.45188	10.401	8.45314	14.4213	10.8002
413	8.4818	0.453988	10.4039	8.45456	14.4214	10.8042
414	8.48281	0.453988	10.4105	8.47014	14.4321	10.8042
415	8.48602	0.45504	10.4194	8.47195	14.4324	10.8059
416	8.49945	0.45504	10.4195	8.47332	14.4325	10.8143
417	8.50316	0.45504	10.4241	8.47436	14.434	10.8193
418	8.50972	0.456091	10.4245	8.48109	14.4403	10.8347
419	8.51057	0.456616	10.4268	8.4839	14.4415	10.8409
420	8.51125	0.457141	10.4297	8.4923	14.4538	10.8484
421	8.51143	0.45819	10.4319	8.49603	14.4579	10.855
422	8.51159	0.459985	10.4343	8.50084	14.4588	10.8551
423	8.52406	0.461329	10.4411	8.51118	14.4759	10.8588
424	8.52482	0.461329	10.4471	8.51501	14.484	10.8611
425	8.55594	0.461329	10.4485	8.52265	14.4906	10.8621
426	8.559	0.461329	10.4505	8.53096	14.5	10.8789
427	8.56283	0.462251	10.4513	8.53553	14.5022	10.8877
428	8.56383	0.464459	10.4515	8.5499	14.5055	10.8891
429	8.56567	0.464459	10.4526	8.56123	14.5078	10.8923
430	8.56568	0.464459	10.4566	8.56152	14.515	10.8959
431	8.56752	0.464459	10.465	8.57077	14.5221	10.9006
432	8.5716	0.466021	10.4682	8.57997	14.5222	10.9011
433	8.57286	0.46654	10.4836	8.60678	14.5405	10.9041
434	8.58448	0.467579	10.486	8.61517	14.5457	10.91
435	8.59335	0.467579	10.4911	8.61837	14.5505	10.9205
436	8.60228	0.467579	10.4929	8.62474	14.5505	10.9224
437	8.60714	0.467579	10.5	8.63461	14.5509	10.9266
438	8.62336	0.467926	10.5066	8.64454	14.5567	10.9316
439	8.6234	0.468024	10.5072	8.65455	14.5661	10.9316
440	8.63884	0.469136	10.524	8.65924	14.5682	10.9328
441	8.64924	0.469136	10.5256	8.6669	14.5717	10.9342
442	8.6498	0.47069	10.5259	8.67622	14.5729	10.9381
443	8.65656	0.472758	10.5278	8.68189	14.5755	10.9426
444	8.67605	0.476882	10.5319	8.70396	14.5812	10.9431
445	8.69786	0.476882	10.5327	8.70825	14.5937	10.9548
446	8.69808	0.479964	10.5565	8.7136	14.5974	10.9548
447	8.70322	0.479964	10.562	8.71528	14.6026	10.9619
448	8.70814	0.479964	10.5666	8.72236	14.6051	10.9702
449	8.70877	0.479964	10.5699	8.72299	14.6117	10.9702
450	8.7092	0.479964	10.597	8.73283	14.6125	10.971
451	8.71653	0.479964	10.6122	8.73374	14.6158	10.9869
452	8.71732	0.479964	10.6173	8.73442	14.6232	10.9919
453	8.71776	0.480989	10.6244	8.74486	14.6254	10.9956
454	8.71851	0.480989	10.6261	8.76349	14.6321	10.9978
455	8.71912	0.481501	10.6283	8.80447	14.634	10.9978
456	8.72107	0.483036	10.6295	8.8065	14.6404	11.0015
457	8.72498	0.483912	10.6304	8.80928	14.6465	11.0039
458	8.72623	0.486099	10.6323	8.81593	14.6469	11.0079
459	8.73093	0.489152	10.6323	8.81853	14.6524	11.0155
460	8.73342	0.489152	10.6323	8.82773	14.6544	11.0168
461	8.73404	0.491183	10.6358	8.82843	14.6576	11.0205
462	8.74445	0.492197	10.6383	8.83247	14.663	11.0284
463	8.74549	0.492197	10.6405	8.8349	14.6671	11.03
464	8.74764	0.493336	10.6437	8.83833	14.6715	11.0322
465	8.75257	0.494019	10.6487	8.84061	14.6878	11.0475
466	8.75304	0.495232	10.6493	8.84707	14.6898	11.0514
467	8.75672	0.495232	10.6542	8.85084	14.6908	11.0559
468	8.76669	0.495232	10.673	8.85695	14.6931	11.0559
469	8.76676	0.495232	10.6757	8.86265	14.698	11.056
470	8.77381	0.49725	10.6771	8.86836	14.7185	11.056
471	8.77496	0.498257	10.6843	8.8805	14.7417	11.0616
472	8.77531	0.498257	10.6927	8.88315	14.7493	11.0624
473	8.77948	0.498257	10.6943	8.88783	14.7642	11.0685
474	8.78731	0.501274	10.6979	8.89679	14.7644	11.0688
475	8.79209	0.501274	10.7092	8.91127	14.7708	11.0829
476	8.79807	0.501274	10.71	8.9199	14.7725	11.0895
477	8.80171	0.50328	10.7165	8.9214	14.7815	11.0897
478	8.80434	0.504282	10.7168	8.92259	14.7877	11.0973
479	8.80776	0.505282	10.7193	8.92441	14.7903	11.1003
480	8.80952	0.50728	10.7215	8.9378	14.7908	11.101
481	8.8099	0.50728	10.7273	8.9441	14.7961	11.1202
482	8.81093	0.50728	10.7311	8.94478	14.8003	11.1202
483	8.816	0.51027	10.7378	8.95065	14.8024	11.1238
484	8.81948	0.51027	10.744	8.95202	14.8058	11.1248
485	8.82725	0.511264	10.757	8.95706	14.8082	11.1271
486	8.82892	0.511264	10.7593	8.9588	14.8123	11.1532
487	8.83054	0.513251	10.7695	8.95882	14.8162	11.1542
488	8.83283	0.513251	10.77	8.95894	14.8223	11.1542
489	8.83954	0.513251	10.7759	8.95896	14.8295	11.1745
490	8.84073	0.513251	10.7766	8.96878	14.8361	11.1766
491	8.8442	0.514242	10.7772	8.98472	14.8372	11.1809
492	8.84628	0.514242	10.7818	8.98751	14.8432	11.1812
493	8.85356	0.515233	10.7955	8.99432	14.8434	11.1815
494	8.86437	0.515233	10.7974	8.99665	14.8594	11.1871
495	8.86743	0.515728	10.7995	8.9984	14.8607	11.1881
496	8.86832	0.516222	10.8019	9.01633	14.8641	11.1978
497	8.87255	0.516222	10.8026	9.02378	14.8727	11.1978
498	8.88138	0.516222	10.804	9.03143	14.88	11.1978
499	8.88522	0.518275	10.8046	9.03439	14.8857	11.2009
500	8.88643	0.519185	10.8054	9.04082	14.8897	11.2022
501	8.88763	0.519185	10.8191	9.04233	14.8952	11.2057
502	8.88778	0.519185	10.8206	9.04441	14.9001	11.2158
503	8.89045	0.519185	10.8253	9.05202	14.9044	11.2171
504	8.89695	0.519185	10.826	9.05428	14.9129	11.2198
505	8.8971	0.521156	10.8262	9.06214	14.9203	11.2282
506	8.90035	0.525085	10.8269	9.06539	14.9233	11.2309
507	8.90274	0.526555	10.8335	9.06929	14.9252	11.2327
508	8.90288	0.528022	10.8348	9.07533	14.938	11.2341
509	8.90331	0.53095	10.8401	9.07834	14.9393	11.2375
510	8.90385	0.534453	10.842	9.07964	14.9402	11.2452
511	8.90963	0.534842	10.8467	9.08227	14.9407	11.2464
512	8.91194	0.536782	10.8499	9.09064	14.9476	11.2516
513	8.91838	0.536782	10.8503	9.10401	14.9491	11.2533
514	8.92435	0.536782	10.8564	9.10941	14.9523	11.2544
515	8.92752	0.539684	10.8569	9.11004	14.9535	11.261
516	8.93194	0.539684	10.8572	9.11058	14.9548	11.261
517	8.93829	0.539684	10.863	9.12747	14.9556	11.2617
518	8.95819	0.539684	10.8703	9.1379	14.9573	11.2626
519	8.96807	0.54065	10.8741	9.13959	14.9598	11.2662
520	8.96928	0.542579	10.8805	9.14019	14.9696	11.2714
521	8.97248	0.542579	10.8808	9.15473	14.9698	11.2723
522	8.97251	0.542579	10.881	9.15605	14.9706	11.2804
523	8.97546	0.542579	10.8875	9.1675	14.9718	11.2886
524	8.97585	0.545465	10.8913	9.18447	14.9727	11.2914
525	8.98348	0.545465	10.896	9.20578	14.9753	11.2963
526	8.98527	0.548343	10.8994	9.2068	14.9786	11.3024
527	8.99116	0.550257	10.9002	9.20926	14.9802	11.3061
528	8.99387	0.551212	10.9037	9.21417	14.9849	11.3061
529	8.99539	0.554073	10.9062	9.21762	14.9923	11.3076
530	8.99721	0.554073	10.9063	9.21952	15.0062	11.3088
531	8.998	0.554073	10.9113	9.22372	15.0074	11.3116
532	9.00007	0.555216	10.9125	9.2252	15.0131	11.3162
533	9.00615	0.556927	10.9179	9.23012	15.018	11.3162
534	9.00634	0.557876	10.919	9.23544	15.0306	11.3214
535	9.01302	0.561191	10.9232	9.23776	15.0341	11.3287
536	9.01768	0.561664	10.9263	9.24225	15.0353	11.3365
537	9.02149	0.561664	10.9282	9.24957	15.0392	11.3428
538	9.0265	0.567319	10.9422	9.2498	15.0397	11.3438
539	9.02948	0.569384	10.9484	9.25113	15.0609	11.3485
540	9.03306	0.569947	10.9496	9.25454	15.0619	11.353
541	9.04007	0.571071	10.9501	9.26853	15.062	11.354
542	9.05108	0.571071	10.953	9.26854	15.0674	11.3649
543	9.05172	0.571071	10.9543	9.28182	15.073	11.3649
544	9.05256	0.571071	10.9608	9.28264	15.0789	11.3697
545	9.05427	0.572942	10.964	9.28822	15.0794	11.3726
546	9.06002	0.573876	10.9646	9.28916	15.0899	11.3821
547	9.06467	0.578534	10.9727	9.2911	15.1006	11.3905
548	9.06843	0.578534	10.9757	9.31553	15.1017	11.3905
549	9.06895	0.579463	10.9798	9.32423	15.1032	11.3911
550	9.08068	0.580391	10.9831	9.35711	15.1037	11.3948
551	9.08327	0.580391	10.9834	9.365	15.1231	11.4035
552	9.08685	0.580656	10.9862	9.36709	15.1256	11.4042
553	9.08973	0.580855	10.9865	9.39056	15.1261	11.4074
554	9.0908	0.582245	10.9935	9.39081	15.1335	11.4112
555	9.092	0.58317	10.9939	9.39732	15.1449	11.4124
556	9.09248	0.58317	11.0055	9.39811	15.1479	11.4145
557	9.10378	0.583633	11.0121	9.40359	15.1607	11.4223
558	9.10641	0.584095	11.0146	9.40867	15.1619	11.4246
559	9.11365	0.584095	11.0166	9.43213	15.1631	11.4246
560	9.11369	0.586864	11.0236	9.4332	15.1758	11.4275
561	9.11715	0.587785	11.0393	9.4339	15.1878	11.4275
562	9.11879	0.587785	11.0394	9.43515	15.1947	11.4325
563	9.12165	0.587785	11.0426	9.4405	15.2	11.4361
564	9.12389	0.587785	11.0461	9.44432	15.2009	11.4423
565	9.13703	0.590544	11.0495	9.44462	15.2023	11.4442
566	9.1384	0.593295	11.0515	9.45251	15.2063	11.4442
567	9.13926	0.593295	11.0542	9.45345	15.2093	11.4447
568	9.14101	0.593295	11.0576	9.4601	15.2124	11.4448
569	9.14607	0.596038	11.0584	9.47743	15.2236	11.4525
570	9.14838	0.596038	11.0622	9.48437	15.2337	11.4532
571	9.14863	0.596038	11.0628	9.48602	15.244	11.4663
572	9.14938	0.598774	11.0655	9.49043	15.248	11.4667
573	9.15098	0.60014	11.0665	9.49198	15.2505	11.4746
574	9.15651	0.601503	11.0688	9.50471	15.2649	11.4746
575	9.15863	0.601503	11.0749	9.50746	15.2664	11.4781
576	9.16473	0.601503	11.0754	9.5181	15.2791	11.4835
577	9.16861	0.602411	11.0806	9.52142	15.283	11.4869
578	9.17098	0.602865	11.0878	9.52217	15.2896	11.4872
579	9.17444	0.604224	11.0902	9.52294	15.2897	11.4892
580	9.17712	0.604224	11.0914	9.53091	15.295	11.494
581	9.1886	0.604224	11.0992	9.53319	15.2967	11.494
582	9.19605	0.604224	11.1112	9.53419	15.2998	11.4946
583	9.20841	0.606034	11.1142	9.53427	15.3011	11.495
584	9.20862	0.606486	11.1143	9.53827	15.3015	11.4957
585	9.21297	0.606938	11.1227	9.53977	15.3063	11.4997
586	9.22407	0.607841	11.1261	9.54252	15.3073	11.5085
587	9.23169	0.607841	11.1341	9.54465	15.3076	11.5085
588	9.23338	0.608292	11.1462	9.54709	15.31	11.5092
589	9.23551	0.609644	11.1519	9.54734	15.3129	11.5104
590	9.23571	0.609644	11.1534	9.54737	15.3129	11.5104
591	9.2472	0.609644	11.1548	9.54772	15.3138	11.5246
592	9.25188	0.609644	11.1564	9.55124	15.3163	11.5292
593	9.26444	0.610245	11.1599	9.55517	15.3218	11.533
594	9.26908	0.611445	11.1621	9.55799	15.3227	11.5352
595	9.26975	0.612343	11.1668	9.56558	15.3275	11.5352
596	9.27104	0.615035	11.1815	9.57999	15.3284	11.5361
597	9.27564	0.61611	11.1818	9.5847	15.3315	11.544
598	9.27752	0.61772	11.1953	9.58606	15.3401	11.544
599	9.28224	0.620397	11.196	9.59231	15.3426	11.5452
600	9.28457	0.620397	11.1971	9.59362	15.3486	11.5468
601	9.28597	0.620397	11.2059	9.59952	15.3519	11.5492
602	9.28672	0.622178	11.2077	9.60939	15.3551	11.558
603	9.28843	0.622401	11.2089	9.61622	15.3553	11.5638
604	9.29973	0.623068	11.2097	9.61747	15.3574	11.5681
605	9.30236	0.623068	11.2144	9.61948	15.3581	11.5681
606	9.30684	0.623068	11.219	9.62064	15.3599	11.5698
607	9.30805	0.623601	11.2205	9.63131	15.361	11.5878
608	9.31042	0.623956	11.2236	9.63976	15.3619	11.5878
609	9.31174	0.625044	11.2277	9.64414	15.3619	11.6015
610	9.31325	0.625731	11.2417	9.64515	15.362	11.6037
611	9.31354	0.626794	11.2489	9.6479	15.3702	11.6053
612	9.31358	0.626794	11.2495	9.65803	15.389	11.625
613	9.31594	0.628387	11.2574	9.66216	15.3891	11.6461
614	9.31873	0.631036	11.2639	9.66254	15.391	11.6489
615	9.31998	0.631036	11.2681	9.66388	15.3948	11.6509
616	9.32607	0.633678	11.2729	9.66433	15.3958	11.654
617	9.32892	0.633678	11.2756	9.67923	15.3989	11.6558
618	9.3314	0.633678	11.2868	9.68136	15.4046	11.6558
619	9.33679	0.636313	11.2895	9.6848	15.4086	11.6636
620	9.33791	0.636313	11.2917	9.68521	15.4117	11.6643
621	9.34039	0.636313	11.3058	9.68793	15.4143	11.6653
622	9.35074	0.636313	11.3263	9.69038	15.4228	11.6653
623	9.35245	0.637628	11.3389	9.69685	15.4276	11.6685
624	9.35599	0.638941	11.3424	9.69952	15.4276	11.6726
625	9.36203	0.638941	11.3472	9.71636	15.434	11.6746
626	9.36929	0.641563	11.3563	9.72741	15.4417	11.6779
627	9.37309	0.643306	11.3614	9.72908	15.4448	11.6779
628	9.37415	0.644177	11.3632	9.73312	15.4452	11.6788
629	9.37435	0.644177	11.3637	9.73339	15.4504	11.6859
630	9.38196	0.645047	11.372	9.73373	15.4523	11.6876
631	9.38204	0.645047	11.3769	9.7373	15.4525	11.6925
632	9.39092	0.646785	11.3786	9.76014	15.454	11.694
633	9.39266	0.646785	11.3816	9.76347	15.4618	11.6966
634	9.393	0.646785	11.3879	9.7689	15.4662	11.6987
635	9.39908	0.646785	11.3951	9.7772	15.4666	11.6987
636	9.4014	0.646785	11.4037	9.77971	15.4687	11.7034
637	9.40425	0.647826	11.4068	9.78092	15.4718	11.7102
638	9.40536	0.648519	11.4093	9.78975	15.4727	11.717
639	9.40969	0.649385	11.4189	9.79943	15.4731	11.7178
640	9.41229	0.653705	11.4193	9.80029	15.4788	11.7234
641	9.41346	0.653705	11.4247	9.80677	15.482	11.7283
642	9.41765	0.654567	11.4264	9.81127	15.4827	11.7308
643	9.42856	0.655858	11.4324	9.81207	15.4853	11.7331
644	9.42922	0.657148	11.4381	9.81558	15.4927	11.7345
645	9.43393	0.657148	11.4409	9.81772	15.5007	11.7352
646	9.43881	0.657148	11.4458	9.82122	15.5121	11.7472
647	9.44036	0.657148	11.4495	9.82172	15.5137	11.7479
648	9.44783	0.657148	11.4495	9.82632	15.5174	11.7608
649	9.44859	0.658864	11.4516	9.82872	15.5287	11.7701
650	9.4512	0.658864	11.4534	9.83229	15.5411	11.7766
651	9.47334	0.659722	11.4541	9.83777	15.5416	11.7776
652	9.47525	0.659722	11.4556	9.84302	15.5481	11.7944
653	9.47822	0.659722	11.4695	9.84303	15.5507	11.7983
654	9.48005	0.660578	11.4701	9.84802	15.5555	11.7983
655	9.48543	0.660578	11.4818	9.86138	15.5561	11.7985
656	9.49443	0.663021	11.4841	9.86824	15.5569	11.799
657	9.49557	0.663997	11.4858	9.87613	15.5693	11.803
658	9.50195	0.66485	11.4877	9.87847	15.5704	11.8039
659	9.50579	0.66485	11.4884	9.89141	15.5738	11.8096
660	9.50632	0.665702	11.4886	9.90718	15.5759	11.8242
661	9.51626	0.666383	11.5021	9.91099	15.5811	11.8367
662	9.51896	0.668679	11.5029	9.91101	15.5991	11.8377
663	9.52205	0.669952	11.5106	9.91211	15.6036	11.8419
664	9.52268	0.669952	11.5128	9.92024	15.6064	11.8426
665	9.53186	0.669952	11.5175	9.9217	15.6137	11.8496
666	9.53201	0.671224	11.5279	9.92363	15.6177	11.8496
667	9.53596	0.672493	11.5486	9.92651	15.6211	11.8542
668	9.54087	0.672493	11.5496	9.92728	15.6225	11.8621
669	9.54241	0.674184	11.5518	9.92857	15.6283	11.8644
670	9.54253	0.675028	11.5561	9.9306	15.6441	11.8655
671	9.54886	0.675028	11.561	9.93105	15.6449	11.8672
672	9.56208	0.675028	11.5631	9.9391	15.6478	11.8725
673	9.56358	0.677557	11.569	9.9426	15.6516	11.8772
674	9.56813	0.678398	11.57	9.9446	15.6531	11.8772
675	9.5702	0.680079	11.5802	9.95812	15.6584	11.8807
676	9.57967	0.681338	11.5858	9.96412	15.667	11.8865
677	9.58962	0.682595	11.5878	9.96427	15.6685	11.8865
678	9.5962	0.682595	11.5882	9.96853	15.6734	11.8957
679	9.59819	0.685104	11.5972	9.98009	15.6772	11.8974
680	9.60695	0.685104	11.6051	9.98101	15.6803	11.8974
681	9.60794	0.686357	11.6056	9.98105	15.681	11.8986
682	9.60985	0.687607	11.6095	9.98274	15.6877	11.9085
683	9.61089	0.687607	11.6097	9.98437	15.6913	11.9104
684	9.61173	0.689273	11.6113	9.98444	15.6983	11.9129
685	9.61257	0.689273	11.6132	9.98594	15.6993	11.9155
686	9.6278	0.690104	11.614	9.98911	15.701	11.9155
687	9.63716	0.690104	11.6142	9.98936	15.7039	11.922
688	9.63929	0.690603	11.6161	9.99307	15.7045	11.9259
689	9.63958	0.692595	11.6161	10.0042	15.7052	11.935
690	9.64319	0.693424	11.6213	10.006	15.7065	11.9357
691	9.64514	0.69508	11.6226	10.0113	15.7104	11.9401
692	9.65015	0.697558	11.6297	10.0213	15.7111	11.9401
693	9.65475	0.697558	11.6302	10.0295	15.7121	11.9402
694	9.65724	0.699207	11.6357	10.0326	15.7145	11.942
695	9.66988	0.70003	11.6488	10.0337	15.7146	11.9429
696	9.67366	0.70003	11.6619	10.0337	15.7266	11.9443
697	9.67612	0.70003	11.662	10.0421	15.7321	11.9492
698	9.68171	0.700853	11.6657	10.0448	15.7328	11.9533
699	9.68174	0.702496	11.6657	10.0482	15.7331	11.9617
700	9.68865	0.702496	11.6658	10.05	15.7338	11.9633
701	9.69085	0.704956	11.676	10.0514	15.7359	11.9657
702	9.69161	0.706184	11.6813	10.0592	15.7361	11.9657
703	9.69605	0.709587	11.6823	10.0612	15.7367	11.9671
704	9.69636	0.709858	11.6859	10.0677	15.7459	11.9672
705	9.69942	0.711487	11.7001	10.0688	15.7478	11.981
706	9.69959	0.7123	11.7018	10.0745	15.7576	11.9915
707	9.70335	0.713384	11.7039	10.0777	15.7636	11.9933
708	9.70615	0.714041	11.7103	10.078	15.7695	11.9933
709	9.71197	0.714737	11.7163	10.079	15.7819	11.9981
710	9.71389	0.715007	11.7208	10.0868	15.7978	12.0021
711	9.71829	0.717167	11.7308	10.0874	15.8018	12.0028
712	9.72254	0.718985	11.7315	10.0885	15.8098	12.0028
713	9.72572	0.719591	11.734	10.0922	15.8112	12.01
714	9.73552	0.720398	11.7417	10.0932	15.8121	12.0128
715	9.73574	0.722975	11.7464	10.0955	15.8161	12.0141
716	9.73579	0.724422	11.7495	10.0957	15.8172	12.0141
717	9.74278	0.724422	11.7495	10.0967	15.8226	12.0143
718	9.747	0.725954	11.7496	10.1032	15.8255	12.0143
719	9.74914	0.726829	11.7518	10.1104	15.835	12.0236
720	9.74956	0.72779	11.7559	10.1106	15.8363	12.0246
721	9.7497	0.72843	11.7625	10.1122	15.837	12.0265
722	9.75072	0.72923	11.7702	10.1208	15.8385	12.0268
723	9.75787	0.72923	11.7741	10.1218	15.8394	12.0271
724	9.76226	0.72923	11.776	10.1226	15.8401	12.0272
725	9.76844	0.72923	11.7764	10.1295	15.8504	12.0272
726	9.77066	0.729496	11.7783	10.1366	15.8524	12.0286
727	9.77125	0.731625	11.7815	10.1517	15.8617	12.0303
728	9.77202	0.731625	11.7836	10.1532	15.864	12.0309
729	9.77792	0.733418	11.7933	10.154	15.8641	12.0322
730	9.77852	0.734015	11.7941	10.1542	15.8699	12.0393
731	9.78321	0.734015	11.7958	10.1592	15.8772	12.0393
732	9.78464	0.736398	11.7966	10.1772	15.8787	12.0417
733	9.79814	0.736398	11.8031	10.1778	15.8801	12.0437
734	9.80298	0.738301	11.8033	10.1792	15.8809	12.0447
735	9.80595	0.738777	11.8053	10.182	15.8818	12.0551
736	9.80619	0.738777	11.8062	10.1944	15.8858	12.0561
737	9.81382	0.738777	11.8092	10.1989	15.8874	12.0583
738	9.82602	0.739568	11.8101	10.2049	15.8924	12.0583
739	9.8298	0.739726	11.8142	10.2069	15.8935	12.0585
740	9.83145	0.741149	11.8158	10.2075	15.8961	12.0587
741	9.83485	0.741149	11.8247	10.2092	15.8992	12.059
742	9.83679	0.741149	11.8249	10.2101	15.9003	12.0591
743	9.83722	0.741149	11.8268	10.212	15.9012	12.065
744	9.8376	0.742333	11.831	10.2144	15.9029	12.065
745	9.84205	0.743516	11.833	10.2295	15.916	12.0665
746	9.8494	0.745877	11.8367	10.2297	15.9161	12.0665
747	9.85217	0.745877	11.8425	10.2318	15.9173	12.0671
748	9.85518	0.745877	11.8427	10.2422	15.9192	12.0672
749	9.85673	0.74682	11.8438	10.2442	15.9226	12.0685
750	9.86172	0.747448	11.8511	10.2447	15.924	12.0711
751	9.86246	0.748233	11.8529	10.2448	15.9348	12.073
752	9.86728	0.748233	11.8539	10.2499	15.9364	12.0736
753	9.86752	0.750583	11.855	10.253	15.9472	12.0753
754	9.86767	0.750583	11.8551	10.2544	15.9485	12.0778
755	9.86772	0.751105	11.8577	10.2555	15.9512	12.0818
756	9.86903	0.752147	11.8651	10.2714	15.9522	12.0839
757	9.87134	0.752928	11.8655	10.2741	15.9566	12.0904
758	9.87294	0.752928	11.8674	10.2779	15.9635	12.0971
759	9.87769	0.753708	11.8715	10.2808	15.9711	12.1019
760	9.87769	0.754098	11.8743	10.2821	15.975	12.1045
761	9.87911	0.755267	11.8787	10.2829	15.9815	12.1045
762	9.88166	0.758067	11.8797	10.2867	15.989	12.1053
763	9.88212	0.758766	11.8837	10.2867	15.9901	12.1053
764	9.88719	0.759929	11.8897	10.2884	15.9985	12.1071
765	9.88839	0.759929	11.8916	10.2937	16.0015	12.1071
766	9.89117	0.759929	11.8941	10.2938	16.0024	12.1093
767	9.89415	0.759929	11.8982	10.2972	16.0044	12.1095
768	9.89464	0.762252	11.9016	10.2981	16.0089	12.1104
769	9.89822	0.762252	11.9147	10.3051	16.0125	12.1122
770	9.90807	0.763025	11.9158	10.317	16.0171	12.123
771	9.91396	0.76318	11.9271	10.3211	16.0196	12.125
772	9.91486	0.763643	11.929	10.3241	16.0259	12.125
773	9.91573	0.76457	11.9467	10.3288	16.0274	12.1296
774	9.91735	0.76457	11.9483	10.329	16.0313	12.1342
775	9.92313	0.766882	11.9499	10.3337	16.0395	12.137
776	9.92351	0.768267	11.9585	10.34	16.041	12.14
777	9.92361	0.775315	11.9595	10.3406	16.0424	12.1418
778	9.92448	0.776078	11.9614	10.3426	16.0425	12.1419
779	9.9258	0.776078	11.9617	10.3592	16.0463	12.1478
780	9.93407	0.778363	11.9665	10.3719	16.0526	12.1484
781	9.93711	0.780644	11.9666	10.3725	16.0551	12.1556
782	9.94758	0.785189	11.9731	10.3731	16.0577	12.158
783	9.95165	0.785189	11.9762	10.3796	16.0699	12.1595
784	9.95326	0.786549	11.9769	10.3804	16.0871	12.1604
785	9.96563	0.787454	11.9815	10.3815	16.0926	12.166
786	9.96653	0.788585	11.9833	10.3842	16.0945	12.166
787	9.96831	0.789714	11.99	10.3884	16.0993	12.1686
788	9.96868	0.791969	11.9908	10.393	16.1137	12.1686
789	9.97097	0.791969	11.9941	10.3971	16.1148	12.1686
790	9.97731	0.794219	11.9993	10.4067	16.1185	12.1733
791	9.98183	0.795342	12.0068	10.4151	16.1228	12.1765
792	9.98212	0.798703	12.0074	10.4211	16.1234	12.1816
793	9.99005	0.798703	12.0079	10.4222	16.1254	12.1849
794	9.99395	0.800938	12.0167	10.4257	16.1291	12.1868
795	9.99639	0.800938	12.0199	10.4262	16.135	12.187
796	9.9969	0.800938	12.0253	10.4269	16.1385	12.1964
797	9.99871	0.802425	12.0275	10.4302	16.1418	12.1964
798	9.99938	0.802611	12.0305	10.4321	16.1489	12.1991
799	10.0044	0.805392	12.0356	10.4325	16.1491	12.201
800	10.0065	0.805392	12.0358	10.4337	16.1545	12.204
801	10.0126	0.805392	12.0384	10.435	16.1548	12.204
802	10.0136	0.808351	12.041	10.4365	16.1579	12.2043
803	10.0186	0.809827	12.0423	10.4432	16.1589	12.2094
804	10.028	0.809827	12.0432	10.4462	16.1596	12.2094
805	10.0287	0.811595	12.0435	10.4486	16.1608	12.2098
806	10.0299	0.812037	12.051	10.4515	16.161	12.211
807	10.0342	0.813903	12.0544	10.4521	16.1683	12.2137
808	10.0352	0.814242	12.0597	10.4525	16.1709	12.2138
809	10.0373	0.815935	12.0616	10.4548	16.1735	12.217
810	10.0385	0.816992	12.0658	10.46	16.1817	12.2177
811	10.0457	0.818638	12.0702	10.465	16.1828	12.2184
812	10.0474	0.823014	12.0716	10.4652	16.1854	12.2218
813	10.0493	0.823014	12.0773	10.4652	16.1894	12.224
814	10.0515	0.825195	12.0842	10.4657	16.1928	12.224
815	10.0544	0.827372	12.0866	10.4715	16.1969	12.2251
816	10.0548	0.827372	12.0944	10.4741	16.2052	12.2287
817	10.0558	0.828515	12.0996	10.4815	16.2111	12.2287
818	10.058	0.830266	12.1019	10.4825	16.2126	12.2344
819	10.0603	0.83171	12.1023	10.4855	16.2192	12.2344
820	10.0682	0.83171	12.105	10.4881	16.2253	12.2414
821	10.0696	0.833152	12.1058	10.4894	16.2293	12.2439
822	10.0725	0.833872	12.1103	10.4911	16.2317	12.2462
823	10.0739	0.83603	12.1144	10.4943	16.2404	12.2466
824	10.0788	0.83603	12.1147	10.4952	16.2411	12.2471
825	10.0796	0.837753	12.1169	10.4995	16.2433	12.2503
826	10.08	0.838183	12.1216	10.5028	16.2449	12.2674
827	10.0835	0.838183	12.1234	10.5047	16.2484	12.275
828	10.0851	0.838183	12.1268	10.51	16.2509	12.2771
829	10.0868	0.838183	12.1287	10.5101	16.2558	12.2841
830	10.0942	0.838183	12.1358	10.5101	16.2632	12.2854
831	10.0984	0.840331	12.1366	10.5158	16.2644	12.2871
832	10.0999	0.840331	12.1367	10.531	16.2689	12.2914
833	10.1033	0.840331	12.1382	10.5316	16.2719	12.2919
834	10.1034	0.840331	12.1399	10.5333	16.2738	12.2946
835	10.111	0.840331	12.1424	10.5341	16.2751	12.2946
836	10.1132	0.841761	12.1435	10.5356	16.2866	12.3037
837	10.1161	0.841761	12.1503	10.5368	16.293	12.3038
838	10.1186	0.842475	12.1521	10.5381	16.2942	12.3076
839	10.1232	0.843188	12.1539	10.5409	16.2963	12.3079
840	10.1259	0.844614	12.1548	10.5418	16.3008	12.3105
841	10.1282	0.844614	12.1619	10.5466	16.3012	12.3172
842	10.1305	0.844614	12.1727	10.5509	16.3014	12.3281
843	10.1399	0.846748	12.1759	10.5528	16.3112	12.3302
844	10.1466	0.847814	12.1782	10.5569	16.3161	12.3354
845	10.1488	0.848878	12.18	10.5584	16.3163	12.3383
846	10.1497	0.848878	12.18	10.5598	16.3165	12.3394
847	10.1508	0.848878	12.1832	10.562	16.3181	12.3403
848	10.1556	0.850296	12.1836	10.5677	16.3197	12.3403
849	10.1576	0.851004	12.1848	10.573	16.321	12.3433
850	10.1618	0.851004	12.1876	10.5736	16.3211	12.3437
851	10.1688	0.853125	12.1914	10.5746	16.3261	12.3455
852	10.1694	0.853125	12.1997	10.5752	16.3397	12.3516
853	10.1726	0.854536	12.2114	10.581	16.3409	12.3541
854	10.1758	0.855241	12.212	10.5815	16.3413	12.3541
855	10.1787	0.855769	12.2148	10.5864	16.3423	12.355
856	10.1795	0.858197	12.2182	10.592	16.3443	12.3555
857	10.1884	0.858257	12.2198	10.5923	16.3465	12.3568
858	10.191	0.858503	12.2234	10.5939	16.358	12.3568
859	10.1919	0.858503	12.2252	10.5966	16.362	12.357
860	10.203	0.859461	12.2302	10.5977	16.363	12.3595
861	10.2043	0.859881	12.2302	10.5984	16.3678	12.361
862	10.207	0.862963	12.2315	10.6054	16.3731	12.3635
863	10.2117	0.862963	12.2327	10.6112	16.3748	12.3677
864	10.2169	0.865757	12.2368	10.6185	16.3789	12.369
865	10.2285	0.868145	12.2382	10.6238	16.3801	12.3703
866	10.2298	0.869932	12.2386	10.632	16.3803	12.3705
867	10.2314	0.870973	12.2416	10.6363	16.3816	12.3749
868	10.2359	0.871716	12.2441	10.6364	16.3824	12.3763
869	10.2364	0.872013	12.2453	10.6373	16.3848	12.3842
870	10.2367	0.872013	12.2503	10.6389	16.3871	12.385
871	10.2371	0.87409	12.2508	10.6451	16.3911	12.3888
872	10.2435	0.87409	12.254	10.6486	16.3943	12.3939
873	10.2446	0.882355	12.2551	10.6489	16.3945	12.3969
874	10.2493	0.882355	12.2567	10.6492	16.404	12.3972
875	10.2497	0.883269	12.2581	10.6509	16.4097	12.3972
876	10.2514	0.886462	12.2608	10.6553	16.4163	12.3985
877	10.2632	0.887281	12.2649	10.6563	16.417	12.402
878	10.2665	0.888509	12.2733	10.6594	16.4194	12.4022
879	10.269	0.888918	12.2755	10.6682	16.4202	12.4043
880	10.2726	0.890211	12.2764	10.6689	16.421	12.4059
881	10.2753	0.890552	12.2777	10.6697	16.4222	12.4087
882	10.2791	0.890552	12.2787	10.6699	16.4231	12.4087
883	10.2805	0.890552	12.2829	10.6702	16.4287	12.4168
884	10.2859	0.890552	12.2839	10.6709	16.4336	12.4209
885	10.2869	0.89259	12.2891	10.6727	16.4367	12.427
886	10.2953	0.89259	12.2907	10.6747	16.4422	12.439
887	10.2982	0.894625	12.2908	10.675	16.4432	12.439
888	10.3007	0.894625	12.2944	10.6834	16.4432	12.4434
889	10.3019	0.895979	12.3018	10.6843	16.4432	12.4436
890	10.3044	0.896655	12.3048	10.6935	16.4448	12.448
891	10.3074	0.898682	12.3079	10.6967	16.4486	12.4522
892	10.3114	0.900704	12.3105	10.6989	16.4528	12.4546
893	10.3132	0.902722	12.314	10.7022	16.4534	12.4555
894	10.3143	0.902722	12.3143	10.704	16.4547	12.4572
895	10.315	0.902722	12.3168	10.7045	16.456	12.4626
896	10.3168	0.902722	12.3169	10.707	16.4596	12.4682
897	10.3186	0.903618	12.317	10.7082	16.4615	12.4754
898	10.3255	0.904736	12.3175	10.7106	16.4621	12.4761
899	10.3317	0.906747	12.3308	10.7116	16.4629	12.4761
900	10.3335	0.906747	12.3309	10.7128	16.4685	12.4776
901	10.3347	0.909754	12.3349	10.715	16.4722	12.478
902	10.3402	0.913152	12.3353	10.7153	16.4731	12.4883
903	10.3442	0.918723	12.3365	10.7283	16.4741	12.4909
904	10.3451	0.918723	12.3374	10.729	16.4755	12.4966
905	10.3477	0.920705	12.3403	10.7324	16.4759	12.4973
906	10.3498	0.920705	12.342	10.7329	16.4785	12.4976
907	10.3554	0.922683	12.3477	10.7348	16.4786	12.5013
908	10.3625	0.924877	12.3509	10.7362	16.493	12.5074
909	10.3626	0.92584	12.355	10.7409	16.4965	12.51
910	10.3634	0.926628	12.3551	10.7452	16.4975	12.5103
911	10.371	0.928595	12.356	10.758	16.5008	12.5103
912	10.3726	0.928595	12.3567	10.7617	16.5032	12.5134
913	10.3765	0.928595	12.3677	10.7641	16.5049	12.5195
914	10.378	0.929577	12.3683	10.7644	16.5098	12.5202
915	10.3819	0.929773	12.3736	10.7645	16.5194	12.5213
916	10.3842	0.930067	12.3747	10.7658	16.5195	12.522
917	10.3858	0.932516	12.3784	10.7676	16.5313	12.5234
918	10.3901	0.934471	12.3806	10.7687	16.5327	12.5237
919	10.3913	0.936423	12.3834	10.77	16.5359	12.5248
920	10.3926	0.937072	12.3841	10.7707	16.5374	12.5254
921	10.3958	0.93837	12.3888	10.771	16.5409	12.5291
922	10.4049	0.939148	12.39	10.7724	16.5444	12.5324
923	10.4209	0.940314	12.3906	10.7756	16.5462	12.5324
924	10.4228	0.940843	12.3973	10.7764	16.5464	12.535
925	10.4281	0.941323	12.4	10.7888	16.5478	12.5402
926	10.4344	0.942254	12.4005	10.7932	16.5485	12.5403
927	10.4359	0.94419	12.4041	10.7938	16.5485	12.5404
928	10.4507	0.94419	12.4105	10.7959	16.5536	12.5422
929	10.4554	0.94419	12.4121	10.7979	16.5578	12.5441
930	10.4647	0.944834	12.4138	10.8008	16.5641	12.5466
931	10.47	0.946122	12.4221	10.8041	16.5701	12.5474
932	10.4709	0.946122	12.4231	10.8047	16.5707	12.5474
933	10.4719	0.946122	12.429	10.806	16.5741	12.5484
934	10.4741	0.948051	12.4298	10.8079	16.5823	12.5491
935	10.475	0.948051	12.4303	10.8093	16.5884	12.5534
936	10.4829	0.948051	12.4332	10.8114	16.5928	12.5574
937	10.4882	0.950617	12.4361	10.8138	16.5931	12.5576
938	10.4918	0.951897	12.4362	10.8177	16.5933	12.5596
939	10.5056	0.951897	12.4418	10.8181	16.5977	12.5621
940	10.5108	0.951897	12.4426	10.8217	16.5981	12.5621
941	10.512	0.955091	12.4451	10.8238	16.5998	12.5688
942	10.5131	0.956548	12.4452	10.8257	16.6033	12.5694
943	10.5131	0.958184	12.4476	10.8298	16.6039	12.5726
944	10.5147	0.958593	12.4486	10.8322	16.6061	12.5735
945	10.524	0.959273	12.4506	10.8345	16.6134	12.5757
946	10.5294	0.959545	12.4527	10.8434	16.6149	12.5776
947	10.5308	0.959545	12.4541	10.8435	16.6202	12.5776
948	10.531	0.960688	12.4577	10.8437	16.6259	12.5778
949	10.5343	0.963348	12.4579	10.8463	16.638	12.5834
950	10.5349	0.965244	12.459	10.8484	16.6384	12.5876
951	10.5369	0.965244	12.4596	10.8486	16.6388	12.5921
952	10.5398	0.965244	12.4625	10.8513	16.64	12.5921
953	10.5406	0.967136	12.4654	10.8523	16.6417	12.593
954	10.5411	0.967136	12.4675	10.8619	16.6432	12.5943
955	10.5411	0.970909	12.4694	10.8696	16.6442	12.5945
956	10.5452	0.970909	12.4726	10.8709	16.6445	12.5945
957	10.5473	0.972791	12.4747	10.8725	16.6529	12.5951
958	10.5489	0.972791	12.4752	10.8742	16.6568	12.5987
959	10.5573	0.974669	12.4795	10.8747	16.6578	12.6004
960	10.5614	0.975294	12.4805	10.8754	16.6642	12.604
961	10.5644	0.975294	12.4823	10.8785	16.6662	12.6043
962	10.5692	0.976543	12.4825	10.88	16.6667	12.6095
963	10.5718	0.976543	12.4826	10.8865	16.6671	12.6104
964	10.5728	0.977479	12.4885	10.8879	16.6685	12.6129
965	10.5733	0.979037	12.4943	10.8917	16.6708	12.6131
966	10.5818	0.979037	12.495	10.8924	16.6804	12.6162
967	10.583	0.979037	12.5014	10.8937	16.6885	12.6207
968	10.5832	0.979535	12.508	10.8948	16.6899	12.6222
969	10.5917	0.980282	12.5145	10.8991	16.6946	12.6227
970	10.5946	0.980282	12.518	10.8995	16.6948	12.6228
971	10.5962	0.983076	12.5192	10.9002	16.697	12.6273
972	10.5981	0.985068	12.5197	10.9008	16.6976	12.6302
973	10.5986	0.985863	12.5213	10.9022	16.7016	12.632
974	10.6006	0.98679	12.5224	10.9042	16.7024	12.633
975	10.6013	0.988642	12.5264	10.9085	16.7039	12.6332
976	10.6081	0.988774	12.5316	10.9101	16.7047	12.6368
977	10.6086	0.988951	12.5328	10.911	16.7054	12.6389
978	10.6118	0.989063	12.5351	10.9173	16.7059	12.6417
979	10.6135	0.990183	12.5389	10.9189	16.7092	12.6458
980	10.6169	0.990798	12.5393	10.9247	16.7124	12.6461
981	10.6193	0.991414	12.54	10.9252	16.7131	12.647
982	10.6212	0.993257	12.5403	10.9296	16.7184	12.6543
983	10.6229	0.993257	12.5406	10.9306	16.7344	12.6603
984	10.6299	0.996322	12.5409	10.9397	16.737	12.6701
985	10.6399	0.996933	12.5415	10.9412	16.7376	12.6779
986	10.6453	0.998767	12.5452	10.9435	16.7376	12.679
987	10.6464	0.999987	12.5463	10.9438	16.7385	12.6791
988	10.6465	1.0006	12.5487	10.9446	16.7402	12.6807
989	10.6472	1.00425	12.5578	10.9526	16.7405	12.6807
990	10.6474	1.00607	12.5657	10.9552	16.7411	12.6934
991	10.6482	1.00849	12.5668	10.9554	16.7414	12.6951
992	10.6494	1.00866	12.5699	10.9557	16.7438	12.6951
993	10.6501	1.00879	12.5705	10.9586	16.7441	12.6995
994	10.6522	1.01151	12.5709	10.9587	16.745	12.7019
995	10.6543	1.01331	12.571	10.9607	16.7469	12.7047
996	10.6563	1.01512	12.5719	10.9682	16.7481	12.7065
997	10.658	1.01752	12.5741	10.971	16.7503	12.7134
998	10.6632	1.01811	12.5769	10.9714	16.7523	12.7208
999	10.6638	1.02051	12.58	10.9714	16.7541	12.721
1000	10.6696	1.02051	12.5832	10.9805	16.7549	12.7212
1001	10.6701	1.0223	12.5868	10.982	16.7553	12.7238
1002	10.6741	1.0223	12.5893	10.9825	16.7556	12.7238
1003	10.6763	1.0223	12.5914	10.9844	16.76	12.7287
1004	10.677	1.02266	12.5923	10.9866	16.761	12.7379
1005	10.6789	1.02408	12.5947	10.9905	16.765	12.7392
1006	10.6798	1.02587	12.5949	10.9909	16.7712	12.7393
1007	10.6807	1.02587	12.5963	10.9921	16.7746	12.7404
1008	10.6845	1.02587	12.5989	10.9958	16.776	12.7406
1009	10.6867	1.02714	12.5999	11.0001	16.7764	12.7406
1010	10.6918	1.02765	12.6095	11.0002	16.7812	12.745
1011	10.6932	1.02765	12.6168	11.0006	16.7941	12.7477
1012	10.6944	1.03076	12.6182	11.0007	16.7943	12.7516
1013	10.7004	1.0312	12.6261	11.0014	16.7986	12.7522
1014	10.7034	1.0312	12.6269	11.0057	16.7993	12.7522
1015	10.7076	1.0312	12.6288	11.0084	16.7996	12.753
1016	10.7091	1.03297	12.6291	11.0125	16.8041	12.7553
1017	10.7094	1.03398	12.638	11.019	16.8055	12.7553
1018	10.7108	1.03474	12.6403	11.0365	16.8081	12.7557
1019	10.716	1.03474	12.6523	11.0423	16.8111	12.7557
1020	10.717	1.03518	12.6574	11.0463	16.8123	12.756
1021	10.7219	1.03592	12.6587	11.0489	16.8199	12.7572
1022	10.722	1.03592	12.6714	11.0533	16.8225	12.7578
1023	10.7237	1.03651	12.6719	11.0544	16.8228	12.7583
1024	10.7266	1.03739	12.6781	11.0564	16.828	12.7584
1025	10.7304	1.03739	12.6806	11.0587	16.8315	12.7593
1026	10.7314	1.03795	12.6816	11.06	16.8357	12.7605
1027	10.7353	1.03827	12.6845	11.0615	16.8376	12.7614
1028	10.742	1.03827	12.6869	11.0696	16.8394	12.7614
1029	10.7441	1.03827	12.6872	11.0751	16.8428	12.7617
1030	10.7459	1.04003	12.6872	11.0783	16.847	12.7619
1031	10.7466	1.04003	12.6894	11.088	16.8472	12.7652
1032	10.7474	1.04178	12.6907	11.089	16.8478	12.7663
1033	10.7538	1.04624	12.6908	11.0893	16.851	12.7665
1034	10.7585	1.04645	12.6992	11.0916	16.8535	12.7707
1035	10.7588	1.04791	12.7054	11.0941	16.8579	12.7712
1036	10.7682	1.04791	12.7058	11.0986	16.8604	12.7716
1037	10.7684	1.04994	12.7081	11.0994	16.8606	12.7748
1038	10.7736	1.0511	12.7104	11.1017	16.8612	12.7783
1039	10.7737	1.0511	12.7156	11.1033	16.8632	12.7798
1040	10.774	1.05156	12.7156	11.1058	16.8638	12.781
1041	10.7785	1.05187	12.7182	11.1102	16.8675	12.7869
1042	10.7789	1.05226	12.72	11.114	16.8676	12.7869
1043	10.7826	1.05226	12.7205	11.1157	16.8759	12.7918
1044	10.7853	1.05226	12.7214	11.1188	16.8809	12.7945
1045	10.7875	1.05226	12.7229	11.1198	16.8855	12.7946
1046	10.7928	1.05415	12.7248	11.122	16.8902	12.804
1047	10.795	1.05572	12.7277	11.1241	16.898	12.8087
1048	10.7957	1.05572	12.7302	11.1245	16.9004	12.8112
1049	10.7973	1.05745	12.7328	11.1302	16.9012	12.8115
1050	10.7977	1.05745	12.7355	11.1302	16.9043	12.8135
1051	10.8017	1.05745	12.7396	11.133	16.9067	12.8142
1052	10.805	1.0586	12.7438	11.1367	16.9075	12.8175
1053	10.8062	1.05975	12.7438	11.1398	16.9108	12.821
1054	10.8077	1.06004	12.7449	11.14	16.9109	12.8213
1055	10.8149	1.06033	12.7495	11.1443	16.9114	12.8231
1056	10.8248	1.0609	12.7517	11.1447	16.913	12.824
1057	10.8267	1.06164	12.7543	11.1462	16.915	12.824
1058	10.8276	1.06262	12.7574	11.1478	16.9185	12.8255
1059	10.8294	1.06262	12.7587	11.148	16.9187	12.8308
1060	10.8297	1.06262	12.767	11.1493	16.9208	12.8327
1061	10.833	1.06491	12.7729	11.1497	16.9242	12.8333
1062	10.8359	1.06605	12.7773	11.1498	16.9324	12.8338
1063	10.8409	1.06605	12.7847	11.1538	16.9327	12.8347
1064	10.8468	1.06776	12.7851	11.1552	16.933	12.8372
1065	10.8475	1.06918	12.7873	11.1562	16.933	12.8373
1066	10.8505	1.07117	12.7907	11.1635	16.9333	12.8373
1067	10.8559	1.07117	12.7937	11.1662	16.9343	12.839
1068	10.8598	1.07288	12.7997	11.1664	16.9363	12.8426
1069	10.8606	1.07457	12.8015	11.168	16.9423	12.843
1070	10.8611	1.07627	12.8028	11.1694	16.9453	12.846
1071	10.8617	1.07796	12.8079	11.1695	16.9513	12.8466
1072	10.8618	1.08033	12.808	11.1707	16.9526	12.8494
1073	10.8668	1.08134	12.808	11.173	16.9529	12.8494
1074	10.8685	1.08303	12.8084	11.1731	16.9562	12.8496
1075	10.8693	1.08751	12.8136	11.1749	16.959	12.8574
1076	10.8702	1.08862	12.8137	11.1783	16.9597	12.8631
1077	10.8707	1.09141	12.8162	11.1819	16.9605	12.8631
1078	10.8735	1.09197	12.8169	11.1822	16.9635	12.8634
1079	10.8762	1.09308	12.8173	11.1847	16.9698	12.8661
1080	10.877	1.09807	12.8205	11.1862	16.9704	12.8679
1081	10.8816	1.09945	12.8219	11.189	16.9757	12.8679
1082	10.8854	1.10138	12.8224	11.1921	16.9774	12.8686
1083	10.8855	1.10344	12.8237	11.1944	16.9784	12.8686
1084	10.8917	1.10468	12.8237	11.1946	16.9787	12.8701
1085	10.8945	1.10523	12.8263	11.1979	16.979	12.8715
1086	10.8951	1.10523	12.8265	11.1998	16.9818	12.8739
1087	10.8978	1.10632	12.8268	11.1998	16.9822	12.875
1088	10.8989	1.10797	12.8268	11.2057	16.988	12.8763
1089	10.9013	1.10797	12.8303	11.2182	16.989	12.8768
1090	10.9084	1.1083	12.8305	11.2184	16.9912	12.8789
1091	10.9144	1.10961	12.8321	11.2248	16.9913	12.8789
1092	10.9148	1.10961	12.8376	11.2262	16.9923	12.8794
1093	10.9223	1.10961	12.8387	11.2273	16.9928	12.8809
1094	10.9243	1.11015	12.8442	11.2274	17.0038	12.8816
1095	10.9265	1.11043	12.8497	11.2299	17.0166	12.8828
1096	10.9277	1.11125	12.8502	11.231	17.0204	12.8841
1097	10.9282	1.11179	12.8542	11.2319	17.0255	12.8853
1098	10.9315	1.11288	12.8552	11.2323	17.0322	12.8859
1099	10.9329	1.11288	12.8555	11.2324	17.0333	12.8878
1100	10.9335	1.1137	12.8633	11.2325	17.0348	12.8883
1101	10.9395	1.11451	12.8643	11.2362	17.0368	12.89
1102	10.9399	1.1147	12.8755	11.2366	17.0374	12.8924
1103	10.9414	1.11614	12.8757	11.2437	17.0391	12.8936
1104	10.9433	1.11777	12.8762	11.2467	17.0391	12.8937
1105	10.9454	1.1194	12.8796	11.256	17.0412	12.8942
1106	10.9454	1.12345	12.8833	11.2663	17.0432	12.8972
1107	10.9473	1.12425	12.8839	11.2742	17.0449	12.8983
1108	10.949	1.12479	12.8845	11.2748	17.0461	12.9
1109	10.9536	1.12694	12.8861	11.2754	17.0514	12.9013
1110	10.9567	1.12802	12.8863	11.2829	17.0543	12.9055
1111	10.9583	1.12873	12.8872	11.283	17.0555	12.9067
1112	10.9598	1.12909	12.8904	11.2858	17.0581	12.9078
1113	10.9618	1.1307	12.8973	11.2863	17.0594	12.9206
1114	10.9639	1.1323	12.9008	11.2904	17.0605	12.922
1115	10.969	1.1339	12.902	11.2914	17.0625	12.9225
1116	10.9742	1.13422	12.9023	11.2934	17.0634	12.9239
1117	10.9786	1.13443	12.9024	11.2949	17.0645	12.9239
1118	10.9806	1.1355	12.9098	11.295	17.0646	12.9249
1119	10.9832	1.1355	12.9142	11.2963	17.0714	12.9282
1120	10.9845	1.1355	12.9162	11.3002	17.0741	12.9283
1121	10.9848	1.1355	12.9226	11.3006	17.0785	12.9287
1122	10.9858	1.1363	12.9268	11.302	17.0842	12.9303
1123	10.9902	1.1363	12.9316	11.3032	17.0861	12.9303
1124	10.9925	1.1371	12.9344	11.305	17.0887	12.9312
1125	10.9998	1.13869	12.9369	11.3062	17.0891	12.9382
1126	11.0015	1.14187	12.9383	11.3066	17.0908	12.9398
1127	11.0017	1.14504	12.9409	11.3096	17.091	12.9438
1128	11.0057	1.14925	12.9416	11.3111	17.0974	12.96
1129	11.0063	1.14955	12.9454	11.3155	17.0975	12.9624
1130	11.0113	1.14977	12.946	11.3182	17.0979	12.9631
1131	11.0125	1.14977	12.9495	11.3197	17.101	12.966
1132	11.0177	1.1503	12.9506	11.3254	17.1047	12.966
1133	11.0257	1.15482	12.9545	11.3256	17.1135	12.9688
1134	11.0263	1.15553	12.9586	11.328	17.1179	12.9706
1135	11.0288	1.15605	12.9593	11.3286	17.1234	12.9744
1136	11.0316	1.15605	12.9629	11.3311	17.1279	12.976
1137	11.0323	1.15658	12.9642	11.3378	17.1287	12.9765
1138	11.0338	1.15866	12.9653	11.3414	17.1319	12.9765
1139	11.035	1.15918	12.9663	11.3449	17.1324	12.9784
1140	11.0366	1.15949	12.9678	11.3471	17.1334	12.9793
1141	11.038	1.16074	12.969	11.3482	17.1357	12.9801
1142	11.0464	1.16102	12.9695	11.3502	17.1367	12.9801
1143	11.0476	1.16178	12.9728	11.3583	17.1367	12.9801
1144	11.0484	1.16178	12.9786	11.3584	17.1407	12.9802
1145	11.057	1.16252	12.9792	11.3585	17.1455	12.9804
1146	11.0628	1.16346	12.9792	11.3599	17.146	12.9814
1147	11.0653	1.16385	12.982	11.3623	17.1466	12.9837
1148	11.0666	1.16478	12.9847	11.3656	17.1487	12.985
1149	11.0684	1.16643	12.9849	11.3666	17.1507	12.9858
1150	11.0702	1.16695	12.9874	11.3667	17.1525	12.9865
1151	11.074	1.16695	12.9882	11.3683	17.1555	12.9893
1152	11.0752	1.16695	12.9887	11.3687	17.1616	12.9893
1153	11.077	1.1685	12.9938	11.3704	17.1631	12.9893
1154	11.0778	1.1685	12.9966	11.3722	17.1648	12.9903
1155	11.0806	1.16901	12.997	11.3734	17.1677	12.9935
1156	11.0813	1.17004	12.9999	11.3742	17.1677	12.9944
1157	11.0899	1.17312	13.0045	11.3799	17.1708	13.0038
1158	11.09	1.17312	13.013	11.3824	17.1758	13.0054
1159	11.092	1.17466	13.0145	11.3851	17.1761	13.0114
1160	11.0939	1.17619	13.0182	11.3875	17.1769	13.0114
1161	11.0941	1.17696	13.0194	11.3878	17.1792	13.0117
1162	11.0967	1.17773	13.0235	11.3942	17.1798	13.0126
1163	11.0967	1.17956	13.0263	11.3961	17.183	13.0129
1164	11.0976	1.18079	13.0267	11.399	17.1836	13.0129
1165	11.0994	1.18333	13.0326	11.3991	17.1842	13.0134
1166	11.1005	1.18353	13.034	11.3994	17.1855	13.0193
1167	11.101	1.18434	13.0349	11.401	17.1874	13.0196
1168	11.1017	1.18535	13.0357	11.4058	17.1943	13.0203
1169	11.1042	1.18535	13.039	11.408	17.1951	13.022
1170	11.1084	1.18839	13.0448	11.4085	17.197	13.0245
1171	11.1122	1.19142	13.0501	11.4121	17.2003	13.0253
1172	11.1134	1.19142	13.0653	11.4134	17.2017	13.0275
1173	11.1157	1.1916	13.067	11.4145	17.2025	13.0292
1174	11.1159	1.19251	13.0704	11.4197	17.2035	13.03
1175	11.1171	1.19443	13.0741	11.4226	17.2082	13.0303
1176	11.1212	1.19443	13.0749	11.4284	17.2121	13.0312
1177	11.1296	1.19443	13.0751	11.4353	17.2121	13.0347
1178	11.1316	1.19701	13.0754	11.4358	17.2123	13.0394
1179	11.1337	1.19706	13.0785	11.4359	17.2154	13.0436
1180	11.1409	1.19744	13.0813	11.4376	17.2167	13.0442
1181	11.1433	1.19894	13.0867	11.4413	17.22	13.0456
1182	11.1502	1.20019	13.0887	11.4476	17.2236	13.0457
1183	11.1506	1.20044	13.0895	11.4529	17.2265	13.0464
1184	11.159	1.20044	13.0912	11.4535	17.2279	13.0495
1185	11.1596	1.20104	13.0919	11.4545	17.2314	13.0531
1186	11.1613	1.20492	13.0939	11.457	17.2363	13.0613
1187	11.1617	1.20492	13.0958	11.4572	17.2369	13.0723
1188	11.1652	1.2074	13.0964	11.4635	17.2387	13.0724
1189	11.1657	1.2079	13.1027	11.465	17.2394	13.0726
1190	11.172	1.2079	13.103	11.4702	17.2396	13.077
1191	11.1761	1.20839	13.112	11.4717	17.2436	13.0787
1192	11.1782	1.20938	13.1145	11.4741	17.2465	13.079
1193	11.1816	1.20938	13.1186	11.4744	17.2478	13.0929
1194	11.1891	1.20938	13.1198	11.4758	17.2478	13.0976
1195	11.1901	1.2115	13.1228	11.4797	17.2556	13.0989
1196	11.1908	1.21382	13.1244	11.4811	17.258	13.0992
1197	11.1922	1.21431	13.1249	11.4813	17.2599	13.1031
1198	11.1941	1.21628	13.1275	11.4825	17.2679	13.1034
1199	11.1966	1.21726	13.1276	11.484	17.269	13.1035
1200	11.2021	1.21765	13.1285	11.4859	17.2722	13.1064
1201	11.2064	1.21824	13.1298	11.4874	17.2744	13.1108
1202	11.2086	1.21824	13.1356	11.4883	17.2748	13.1111
1203	11.2092	1.21971	13.1367	11.4947	17.2808	13.1165
1204	11.2167	1.22265	13.1368	11.4953	17.2821	13.117
1205	11.2176	1.22338	13.1379	11.4966	17.2839	13.1189
1206	11.2187	1.22411	13.1451	11.5005	17.284	13.1189
1207	11.2195	1.22411	13.1461	11.5009	17.2906	13.1194
1208	11.2252	1.22411	13.1496	11.5019	17.2911	13.1247
1209	11.2273	1.22557	13.1518	11.5029	17.2933	13.128
1210	11.2291	1.22557	13.1526	11.5058	17.2971	13.134
1211	11.2303	1.22703	13.1533	11.506	17.3022	13.1353
1212	11.2373	1.22703	13.1639	11.5084	17.3115	13.1369
1213	11.2376	1.22848	13.164	11.5128	17.3127	13.1369
1214	11.2382	1.23026	13.1663	11.5131	17.3158	13.1411
1215	11.2458	1.23197	13.1712	11.514	17.3227	13.1415
1216	11.2469	1.23284	13.1761	11.5142	17.3256	13.1427
1217	11.248	1.23284	13.1816	11.516	17.3356	13.1438
1218	11.2488	1.23357	13.1855	11.5369	17.3413	13.1463
1219	11.2514	1.23574	13.1888	11.5403	17.3417	13.1483
1220	11.2555	1.23718	13.1893	11.5453	17.3474	13.1505
1221	11.2559	1.23718	13.1947	11.5469	17.3502	13.152
1222	11.2593	1.24341	13.1954	11.5489	17.3512	13.1523
1223	11.2619	1.24437	13.1956	11.5501	17.3528	13.1523
1224	11.2705	1.24437	13.2015	11.5506	17.353	13.1525
1225	11.2737	1.24538	13.2029	11.5512	17.3535	13.1525
1226	11.2737	1.2458	13.2035	11.5524	17.3535	13.1544
1227	11.2783	1.24866	13.2057	11.5555	17.3543	13.1563
1228	11.2807	1.24866	13.2068	11.5612	17.3557	13.159
1229	11.2808	1.25008	13.2113	11.5615	17.3562	13.1634
1230	11.281	1.25008	13.2135	11.5642	17.357	13.1678
1231	11.2849	1.25222	13.2151	11.5672	17.3589	13.1684
1232	11.2853	1.25419	13.2182	11.5679	17.3616	13.1694
1233	11.2909	1.25435	13.2194	11.5687	17.3643	13.1702
1234	11.2978	1.2552	13.2211	11.5704	17.3664	13.1707
1235	11.3044	1.25577	13.2265	11.5725	17.3703	13.1736
1236	11.3071	1.25718	13.2268	11.5735	17.3727	13.1739
1237	11.309	1.25859	13.2281	11.5757	17.3731	13.1747
1238	11.3101	1.25954	13.2321	11.5778	17.3751	13.1769
1239	11.3123	1.26259	13.2406	11.5787	17.3808	13.179
1240	11.3129	1.26579	13.2411	11.5801	17.3823	13.1807
1241	11.3147	1.26668	13.2415	11.5867	17.3843	13.1845
1242	11.3166	1.26871	13.2421	11.59	17.385	13.1865
1243	11.3177	1.27123	13.248	11.5937	17.387	13.1903
1244	11.3183	1.27135	13.2491	11.5963	17.3911	13.1917
1245	11.3196	1.27192	13.2516	11.5977	17.4012	13.1939
1246	11.3218	1.27262	13.2541	11.6011	17.4025	13.1945
1247	11.3218	1.2754	13.257	11.6016	17.4035	13.1945
1248	11.3241	1.27679	13.2588	11.6022	17.4042	13.1969
1249	11.325	1.27722	13.2654	11.6045	17.4064	13.1973
1250	11.3286	1.27818	13.2702	11.606	17.4065	13.1986
1251	11.3287	1.27956	13.2725	11.6079	17.4065	13.1987
1252	11.332	1.28094	13.2729	11.6088	17.4069	13.2016
1253	11.3335	1.2837	13.2764	11.6089	17.4073	13.2023
1254	11.3373	1.2867	13.2765	11.6119	17.4082	13.2028
1255	11.3393	1.28714	13.2851	11.6198	17.4153	13.2028
1256	11.3396	1.29056	13.2858	11.6225	17.4161	13.2029
1257	11.3414	1.29056	13.2912	11.6283	17.4244	13.2042
1258	11.3461	1.29193	13.2916	11.6285	17.4265	13.2068
1259	11.348	1.29388	13.2932	11.6293	17.4297	13.2072
1260	11.3496	1.29466	13.294	11.6323	17.43	13.2079
1261	11.3505	1.29738	13.2977	11.6344	17.4302	13.2128
1262	11.3506	1.29738	13.3002	11.6364	17.432	13.2167
1263	11.3611	1.29738	13.3024	11.638	17.4376	13.2186
1264	11.3615	1.29874	13.3048	11.6506	17.4382	13.219
1265	11.3633	1.29874	13.3093	11.6509	17.4395	13.2211
1266	11.3641	1.3001	13.3111	11.6513	17.4439	13.2233
1267	11.3646	1.3001	13.312	11.6513	17.4464	13.2256
1268	11.3668	1.301	13.3141	11.6536	17.4469	13.2268
1269	11.3697	1.3028	13.3162	11.6539	17.4469	13.2297
1270	11.3701	1.3034	13.3187	11.6562	17.447	13.2311
1271	11.3809	1.30415	13.3199	11.6587	17.4536	13.2317
1272	11.3856	1.3046	13.323	11.6601	17.4553	13.2335
1273	11.3884	1.3046	13.3241	11.6634	17.457	13.2376
1274	11.3926	1.30685	13.3264	11.6668	17.4574	13.2397
1275	11.3944	1.30685	13.3269	11.6669	17.46	13.2435
1276	11.3967	1.31222	13.3281	11.6685	17.4603	13.2435
1277	11.4036	1.31489	13.3317	11.6732	17.4619	13.2494
1278	11.4036	1.31756	13.332	11.675	17.4651	13.2513
1279	11.4053	1.3211	13.3323	11.6762	17.4666	13.2529
1280	11.4064	1.32154	13.3341	11.6815	17.4686	13.2554
1281	11.4111	1.32221	13.3372	11.6821	17.4697	13.2599
1282	11.4113	1.32287	13.3386	11.6824	17.4721	13.2635
1283	11.4123	1.32419	13.3453	11.6878	17.4739	13.2646
1284	11.4129	1.32419	13.3464	11.6908	17.4765	13.2674
1285	11.4139	1.32625	13.3465	11.6911	17.4787	13.2697
1286	11.418	1.3265	13.3491	11.6912	17.4804	13.274
1287	11.4205	1.32815	13.3507	11.6961	17.4805	13.2749
1288	11.4237	1.32859	13.3585	11.6989	17.4867	13.2778
1289	11.4238	1.32947	13.3596	11.7012	17.4887	13.2837
1290	11.4243	1.33078	13.3613	11.7019	17.4936	13.2838
1291	11.4254	1.33078	13.3638	11.7025	17.4984	13.2846
1292	11.4272	1.33315	13.3665	11.7028	17.5009	13.2859
1293	11.4343	1.33341	13.3676	11.7063	17.5011	13.2917
1294	11.4345	1.33559	13.3697	11.71	17.5017	13.2918
1295	11.4396	1.33603	13.3756	11.7114	17.5038	13.2919
1296	11.4421	1.33681	13.3756	11.7152	17.5041	13.2968
1297	11.4426	1.33733	13.3818	11.7159	17.5085	13.2973
1298	11.443	1.33864	13.3832	11.7219	17.5097	13.2993
1299	11.4434	1.33864	13.3892	11.7249	17.5097	13.3003
1300	11.4458	1.34124	13.39	11.7259	17.5108	13.3022
1301	11.4458	1.34168	13.3916	11.7265	17.5141	13.3031
1302	11.446	1.34297	13.3938	11.7294	17.5156	13.3031
1303	11.4475	1.34514	13.3951	11.7308	17.5162	13.3033
1304	11.4475	1.34708	13.3962	11.7314	17.5165	13.3036
1305	11.4512	1.34824	13.4	11.733	17.5193	13.3041
1306	11.452	1.34901	13.4036	11.7373	17.5259	13.3104
1307	11.4541	1.34916	13.4077	11.7425	17.5302	13.3108
1308	11.4546	1.3503	13.4084	11.743	17.5355	13.3128
1309	11.468	1.35095	13.4104	11.7432	17.5415	13.3138
1310	11.469	1.35159	13.412	11.7434	17.5422	13.3147
1311	11.4691	1.35416	13.416	11.745	17.5424	13.3162
1312	11.4708	1.35416	13.4212	11.7476	17.5433	13.3203
1313	11.4733	1.35459	13.4239	11.7506	17.5449	13.3204
1314	11.4785	1.35493	13.4241	11.7513	17.5461	13.3206
1315	11.4793	1.35508	13.4288	11.7537	17.5473	13.323
1316	11.4795	1.35673	13.4318	11.7566	17.5491	13.323
1317	11.4815	1.35673	13.432	11.7569	17.55	13.3248
1318	11.4897	1.35801	13.4399	11.7581	17.5547	13.3253
1319	11.4903	1.36311	13.4433	11.7624	17.5561	13.3282
1320	11.4916	1.36362	13.4435	11.7628	17.5574	13.3291
1321	11.4917	1.36424	13.4437	11.763	17.558	13.3295
1322	11.4946	1.36565	13.4465	11.7638	17.56	13.3329
1323	11.4966	1.36692	13.4509	11.7666	17.5614	13.3377
1324	11.4974	1.36999	13.451	11.7726	17.5648	13.3391
1325	11.4979	1.37071	13.4539	11.7744	17.5684	13.3405
1326	11.4983	1.37198	13.4554	11.7754	17.5717	13.3525
1327	11.5044	1.37198	13.4598	11.7803	17.5719	13.3532
1328	11.5046	1.37213	13.464	11.7826	17.5738	13.354
1329	11.5089	1.37324	13.4664	11.7841	17.5763	13.354
1330	11.513	1.37386	13.4694	11.785	17.5769	13.354
1331	11.5159	1.37407	13.4702	11.7862	17.5785	13.3542
1332	11.5169	1.37449	13.4708	11.7865	17.5826	13.3566
1333	11.5203	1.37449	13.4725	11.7865	17.5834	13.3569
1334	11.5231	1.38076	13.4864	11.7897	17.5862	13.3592
1335	11.5265	1.3816	13.4888	11.7898	17.5865	13.3602
1336	11.527	1.38201	13.4903	11.794	17.5883	13.3609
1337	11.5369	1.38326	13.4921	11.7978	17.5884	13.3613
1338	11.5413	1.38451	13.4939	11.7979	17.5895	13.3629
1339	11.5425	1.38451	13.4959	11.8068	17.5896	13.3638
1340	11.5468	1.38948	13.4981	11.818	17.5947	13.3638
1341	11.5506	1.39036	13.4985	11.8185	17.6078	13.3638
1342	11.5528	1.39071	13.5004	11.82	17.6098	13.3646
1343	11.5583	1.39257	13.5055	11.8211	17.6104	13.3656
1344	11.5597	1.39319	13.5087	11.8255	17.6141	13.3659
1345	11.56	1.39319	13.5119	11.8284	17.6143	13.3721
1346	11.5648	1.39401	13.5144	11.8285	17.6148	13.3756
1347	11.5662	1.39504	13.5152	11.8291	17.6163	13.3758
1348	11.5709	1.39873	13.5174	11.8344	17.6237	13.376
1349	11.5715	1.39893	13.5198	11.836	17.6276	13.3771
1350	11.572	1.39934	13.52	11.839	17.6303	13.3774
1351	11.5729	1.40057	13.5218	11.8423	17.6311	13.3781
1352	11.5735	1.40057	13.5249	11.8428	17.6329	13.3787
1353	11.5755	1.40057	13.5272	11.8432	17.6337	13.3832
1354	11.5774	1.40138	13.5377	11.8436	17.6337	13.3847
1355	11.5781	1.40179	13.5432	11.8494	17.6372	13.3875
1356	11.5789	1.40301	13.5436	11.8503	17.6384	13.3887
1357	11.5798	1.40424	13.5449	11.8518	17.6421	13.3909
1358	11.588	1.41032	13.5454	11.857	17.6431	13.3912
1359	11.5897	1.41299	13.5468	11.8586	17.6466	13.3938
1360	11.5899	1.41303	13.557	11.8609	17.6485	13.3947
1361	11.591	1.41998	13.5587	11.8618	17.649	13.3955
1362	11.5932	1.42239	13.5589	11.8632	17.6545	13.3955
1363	11.5948	1.42318	13.5604	11.865	17.6585	13.3956
1364	11.5969	1.42478	13.5653	11.8665	17.6631	13.3956
1365	11.5977	1.42574	13.5665	11.8672	17.6637	13.3957
1366	11.5996	1.42584	13.568	11.8708	17.6667	13.3969
1367	11.6002	1.42598	13.5725	11.8744	17.6694	13.3972
1368	11.6006	1.42615	13.5811	11.8802	17.6697	13.3983
1369	11.6008	1.42637	13.5826	11.8819	17.67	13.3989
1370	11.6021	1.42717	13.5836	11.8858	17.6708	13.4012
1371	11.6044	1.42955	13.5868	11.889	17.6756	13.4042
1372	11.6047	1.42955	13.5934	11.8897	17.6814	13.4047
1373	11.6132	1.43074	13.5964	11.8909	17.6858	13.4047
1374	11.6193	1.43193	13.5974	11.8944	17.6858	13.4071
1375	11.6201	1.4343	13.5979	11.8954	17.6884	13.4133
1376	11.6203	1.4343	13.5996	11.8964	17.6932	13.414
1377	11.626	1.43549	13.6018	11.8966	17.6948	13.4165
1378	11.629	1.43815	13.6023	11.8979	17.7048	13.4198
1379	11.6291	1.43982	13.6028	11.9	17.7055	13.4211
1380	11.6294	1.44021	13.6076	11.9002	17.7062	13.424
1381	11.6347	1.4408	13.6079	11.9029	17.7068	13.4254
1382	11.6377	1.44139	13.609	11.9044	17.7123	13.4264
1383	11.6391	1.44139	13.6106	11.9063	17.7132	13.4271
1384	11.6393	1.44139	13.6117	11.9068	17.7134	13.4294
1385	11.641	1.44374	13.6136	11.907	17.7135	13.4301
1386	11.6493	1.44491	13.615	11.9086	17.714	13.4309
1387	11.6506	1.44491	13.6172	11.9089	17.7194	13.4322
1388	11.6509	1.44491	13.6184	11.9139	17.7196	13.4338
1389	11.6521	1.44725	13.6199	11.9185	17.724	13.4344
1390	11.656	1.44725	13.6291	11.9193	17.7245	13.4354
1391	11.6618	1.44842	13.6294	11.9204	17.7281	13.4381
1392	11.6639	1.44909	13.6342	11.9206	17.7294	13.4387
1393	11.6643	1.45076	13.636	11.921	17.7298	13.4435
1394	11.6649	1.45153	13.6377	11.9261	17.7302	13.4435
1395	11.6658	1.45425	13.6409	11.928	17.732	13.4453
1396	11.6662	1.45734	13.6417	11.9297	17.7322	13.4466
1397	11.6704	1.45773	13.6452	11.9352	17.7374	13.4477
1398	11.6731	1.45801	13.6464	11.9353	17.7387	13.4485
1399	11.6795	1.46004	13.6499	11.9379	17.7388	13.4503
1400	11.6797	1.46004	13.6566	11.9534	17.7393	13.4571
1401	11.6807	1.46004	13.6569	11.9564	17.7431	13.4571
1402	11.6807	1.46281	13.658	11.9577	17.748	13.4573
1403	11.683	1.46442	13.662	11.9603	17.7484	13.4579
1404	11.6865	1.46465	13.6632	11.9613	17.7524	13.4597
1405	11.6889	1.46579	13.6635	11.967	17.7544	13.4645
1406	11.6938	1.46809	13.6713	11.9672	17.7549	13.4652
1407	11.6946	1.46923	13.6759	11.9674	17.7558	13.4676
1408	11.6957	1.46923	13.6778	11.9677	17.7586	13.4698
1409	11.6983	1.4738	13.6781	11.9707	17.7597	13.4698
1410	11.6999	1.47437	13.6784	11.9721	17.7602	13.4704
1411	11.7042	1.47539	13.6805	11.9762	17.7606	13.4709
1412	11.7095	1.47541	13.6863	11.9793	17.7617	13.4715
1413	11.711	1.47721	13.6935	11.9794	17.7654	13.4734
1414	11.713	1.47834	13.6936	11.9812	17.7666	13.4753
1415	11.7207	1.4797	13.6965	11.9835	17.7666	13.4773
1416	11.7234	1.48046	13.6973	11.9848	17.7676	13.4789
1417	11.7295	1.48061	13.6983	11.985	17.768	13.4789
1418	11.7296	1.48136	13.6987	11.9892	17.7683	13.4795
1419	11.7309	1.4819	13.6987	11.9893	17.7697	13.48
1420	11.7315	1.48456	13.7011	11.9905	17.7747	13.4819
1421	11.7331	1.48467	13.7031	11.9917	17.7804	13.4822
1422	11.7377	1.48512	13.7043	11.998	17.7831	13.4822
1423	11.7398	1.48625	13.7046	11.9985	17.7843	13.4833
1424	11.7411	1.48625	13.7051	11.9991	17.7925	13.4835
1425	11.7436	1.48625	13.7092	12.0013	17.795	13.4919
1426	11.7455	1.48737	13.7108	12.0033	17.7967	13.493
1427	11.7506	1.4893	13.7117	12.0034	17.7997	13.4965
1428	11.7507	1.48962	13.712	12.004	17.8014	13.4989
1429	11.7648	1.49074	13.715	12.0043	17.8081	13.5005
1430	11.7664	1.49074	13.7174	12.0044	17.8151	13.5013
1431	11.7678	1.49186	13.7184	12.0061	17.8155	13.5018
1432	11.768	1.49223	13.7221	12.0067	17.8163	13.5034
1433	11.769	1.49409	13.7233	12.0092	17.8165	13.5038
1434	11.7693	1.49521	13.7253	12.011	17.8168	13.5081
1435	11.7709	1.49632	13.7274	12.0117	17.8185	13.509
1436	11.7719	1.49632	13.7332	12.0172	17.8235	13.5105
1437	11.7722	1.49774	13.743	12.0179	17.8257	13.5112
1438	11.7729	1.4991	13.7502	12.0198	17.8259	13.5163
1439	11.7857	1.50203	13.7502	12.0204	17.8265	13.5172
1440	11.7931	1.504	13.7532	12.0208	17.8288	13.5188
1441	11.7937	1.50409	13.7548	12.0235	17.8321	13.5188
1442	11.7939	1.50767	13.7563	12.0252	17.8327	13.5207
1443	11.7953	1.5096	13.7584	12.0261	17.8355	13.5236
1444	11.7955	1.5107	13.7619	12.0264	17.8423	13.524
1445	11.7974	1.5107	13.7628	12.0298	17.8432	13.524
1446	11.7977	1.5107	13.7653	12.0324	17.8438	13.5262
1447	11.7989	1.51179	13.7703	12.0327	17.8458	13.5268
1448	11.8003	1.51252	13.7711	12.0337	17.8459	13.527
1449	11.8005	1.51471	13.7727	12.0366	17.8476	13.5299
1450	11.8008	1.51508	13.7728	12.0415	17.851	13.5309
1451	11.8017	1.51508	13.7731	12.0436	17.8539	13.537
1452	11.8064	1.51508	13.7755	12.0445	17.8557	13.538
1453	11.808	1.51726	13.7763	12.0449	17.8639	13.5426
1454	11.8082	1.51835	13.7794	12.0455	17.8649	13.5441
1455	11.8083	1.51835	13.783	12.0462	17.8668	13.5455
1456	11.8094	1.5227	13.7843	12.0469	17.8698	13.5477
1457	11.8095	1.5227	13.7866	12.0487	17.8705	13.5485
1458	11.8097	1.52443	13.7984	12.0488	17.8732	13.5494
1459	11.8102	1.52487	13.7985	12.0502	17.8759	13.5498
1460	11.8132	1.52487	13.799	12.0512	17.8777	13.5516
1461	11.8146	1.52595	13.8061	12.0553	17.88	13.5543
1462	11.8149	1.52703	13.8089	12.0609	17.8831	13.5556
1463	11.8182	1.52811	13.8096	12.0626	17.8831	13.5569
1464	11.8184	1.53026	13.8123	12.0642	17.8856	13.5569
1465	11.819	1.53134	13.8148	12.0662	17.8882	13.5569
1466	11.8194	1.53134	13.8224	12.0667	17.8911	13.5572
1467	11.8199	1.53349	13.8235	12.0681	17.8914	13.5584
1468	11.8235	1.53456	13.8274	12.069	17.8937	13.5601
1469	11.8236	1.53542	13.8337	12.0699	17.8937	13.5612
1470	11.8238	1.53563	13.8367	12.0701	17.8946	13.5625
1471	11.824	1.53563	13.8389	12.0702	17.9014	13.5662
1472	11.8244	1.5366	13.84	12.0706	17.9032	13.5681
1473	11.8273	1.53848	13.8402	12.0731	17.9058	13.5681
1474	11.8277	1.54203	13.8412	12.0791	17.9083	13.5682
1475	11.8278	1.54458	13.8444	12.0821	17.9118	13.5682
1476	11.8287	1.54734	13.8468	12.0821	17.9149	13.5688
1477	11.8366	1.5484	13.849	12.084	17.9156	13.5692
1478	11.8371	1.5498	13.858	12.0878	17.9167	13.5707
1479	11.8372	1.55051	13.8625	12.0882	17.9189	13.5712
1480	11.8379	1.55472	13.8628	12.0899	17.9199	13.5717
1481	11.8384	1.55682	13.8633	12.1016	17.9222	13.5722
1482	11.8435	1.561	13.8705	12.1031	17.9224	13.5725
1483	11.8479	1.56204	13.8706	12.1087	17.9226	13.5725
1484	11.8483	1.56413	13.8719	12.1097	17.9232	13.5726
1485	11.8488	1.57015	13.8729	12.1112	17.9241	13.5737
1486	11.8528	1.57113	13.8734	12.1118	17.927	13.5737
1487	11.8562	1.57139	13.8735	12.1189	17.9271	13.575
1488	11.8568	1.57345	13.8765	12.1191	17.9284	13.5778
1489	11.8581	1.57345	13.8778	12.1195	17.9336	13.58
1490	11.8628	1.57551	13.8809	12.1225	17.9395	13.5833
1491	11.8651	1.57756	13.8813	12.1227	17.9402	13.5835
1492	11.8668	1.5803	13.8853	12.1241	17.942	13.5847
1493	11.8674	1.5803	13.8878	12.1244	17.9429	13.5847
1494	11.868	1.58141	13.8901	12.1264	17.9435	13.5849
1495	11.8783	1.58269	13.8913	12.1305	17.9495	13.5859
1496	11.8798	1.58269	13.8938	12.1308	17.952	13.5869
1497	11.8799	1.58574	13.8942	12.1315	17.9548	13.5887
1498	11.8841	1.58574	13.8975	12.132	17.9576	13.5908
1499	11.8879	1.58624	13.8975	12.1328	17.9577	13.5977
1500	11.8901	1.5871	13.8986	12.1366	17.964	13.5982
1501	11.892	1.58846	13.9022	12.1372	17.9643	13.5987
1502	11.8936	1.59026	13.9023	12.1387	17.9672	13.6004
1503	11.8945	1.59097	13.904	12.1389	17.9731	13.6006
1504	11.8968	1.59143	13.9093	12.1391	17.9734	13.601
1505	11.8984	1.59487	13.91	12.1417	17.9781	13.6014
1506	11.8986	1.59588	13.9133	12.1476	17.9794	13.6033
1507	11.8993	1.59655	13.9184	12.1491	17.983	13.6038
1508	11.9027	1.5999	13.9216	12.1514	17.9834	13.6056
1509	11.9071	1.60257	13.923	12.1515	17.9877	13.6066
1510	11.9079	1.60291	13.9259	12.1518	17.9886	13.6106
1511	11.9082	1.60491	13.9278	12.1542	17.9898	13.6108
1512	11.9096	1.60764	13.9291	12.156	17.9924	13.6112
1513	11.91	1.60923	13.933	12.1567	17.9931	13.6114
1514	11.9107	1.60923	13.9375	12.1635	17.9936	13.6122
1515	11.9111	1.60989	13.942	12.1648	17.9958	13.6176
1516	11.9115	1.61287	13.9446	12.1699	17.9963	13.6176
1517	11.9145	1.61386	13.9474	12.1717	18.0022	13.6182
1518	11.9152	1.61471	13.9504	12.1726	18.0061	13.6192
1519	11.916	1.61584	13.9504	12.1729	18.0133	13.6227
1520	11.9164	1.61913	13.9505	12.1753	18.0136	13.6266
1521	11.9233	1.61978	13.9506	12.1761	18.0137	13.6278
1522	11.9338	1.62371	13.9518	12.1778	18.0137	13.6278
1523	11.935	1.62518	13.9523	12.18	18.0207	13.6294
1524	11.9352	1.62536	13.9546	12.1819	18.0209	13.6328
1525	11.9395	1.62763	13.9578	12.1826	18.0213	13.634
1526	11.9425	1.62763	13.9584	12.1882	18.0239	13.6349
1527	11.9466	1.63104	13.9592	12.191	18.0294	13.6349
1528	11.9508	1.6325	13.9594	12.1926	18.0332	13.6367
1529	11.9528	1.63476	13.9611	12.1947	18.0336	13.6367
1530	11.9556	1.64217	13.9636	12.1967	18.0338	13.6371
1531	11.9587	1.64249	13.9701	12.2033	18.0361	13.6371
1532	11.9618	1.64313	13.9749	12.2037	18.0368	13.639
1533	11.9628	1.64633	13.9752	12.2037	18.0387	13.6401
1534	11.9663	1.64697	13.9759	12.2076	18.0416	13.6405
1535	11.9686	1.64864	13.9764	12.212	18.0419	13.6467
1536	11.9702	1.65127	13.9798	12.2138	18.043	13.6469
1537	11.9704	1.6527	13.9828	12.2159	18.0508	13.6494
1538	11.9706	1.65333	13.9867	12.2162	18.051	13.6533
1539	11.9727	1.65626	13.9907	12.2169	18.0511	13.6551
1540	11.9789	1.6565	13.9911	12.2192	18.0541	13.656
1541	11.9799	1.65816	13.9914	12.2226	18.0544	13.6578
1542	11.9804	1.66029	13.9923	12.2273	18.0554	13.6579
1543	11.9818	1.66816	13.9949	12.2287	18.0559	13.6586
1544	11.9842	1.67317	13.9952	12.2302	18.0631	13.66
1545	11.9876	1.67406	13.9957	12.2306	18.0634	13.66
1546	11.9889	1.67437	13.9964	12.2334	18.0656	13.6654
1547	11.9915	1.67734	14.0022	12.2391	18.0676	13.6656
1548	11.9948	1.67737	14.0052	12.2401	18.0701	13.6687
1549	11.9964	1.67762	14.008	12.2424	18.0709	13.6726
1550	12.0011	1.67827	14.0115	12.2462	18.0727	13.6826
1551	12.0072	1.67902	14.0143	12.2489	18.0737	13.6827
1552	12.0073	1.68025	14.0153	12.249	18.0761	13.6832
1553	12.008	1.6818	14.0156	12.2498	18.078	13.6832
1554	12.0086	1.68518	14.0165	12.2503	18.0829	13.6838
1555	12.0124	1.68595	14.0198	12.253	18.0875	13.684
1556	12.0127	1.68604	14.0216	12.2538	18.0877	13.6841
1557	12.0171	1.68641	14.0225	12.2541	18.0904	13.6874
1558	12.0186	1.68788	14.028	12.259	18.0912	13.6884
1559	12.0224	1.691	14.0286	12.2597	18.0925	13.6916
1560	12.0225	1.69306	14.0294	12.2603	18.097	13.6923
1561	12.0236	1.69349	14.0346	12.2616	18.097	13.6923
1562	12.0238	1.69466	14.0368	12.2635	18.098	13.6934
1563	12.0258	1.69558	14.0368	12.2644	18.0998	13.6959
1564	12.0271	1.69801	14.0429	12.2664	18.1004	13.6966
1565	12.0299	1.69922	14.047	12.2676	18.111	13.6973
1566	12.0307	1.70104	14.0485	12.2694	18.1117	13.6985
1567	12.0328	1.70376	14.0489	12.2768	18.1124	13.6996
1568	12.0332	1.70466	14.0508	12.2778	18.1129	13.7039
1569	12.0394	1.70526	14.051	12.278	18.1139	13.7039
1570	12.0396	1.70607	14.0548	12.2788	18.1142	13.704
1571	12.0425	1.70647	14.0584	12.281	18.1144	13.7056
1572	12.0442	1.70692	14.0592	12.2866	18.1155	13.706
1573	12.0462	1.70827	14.0606	12.2887	18.117	13.7078
1574	12.0479	1.70947	14.0631	12.2889	18.1205	13.7104
1575	12.0482	1.70981	14.0631	12.2892	18.1246	13.7135
1576	12.0496	1.71187	14.0655	12.2899	18.1256	13.7146
1577	12.0512	1.71353	14.0715	12.2909	18.1256	13.7155
1578	12.052	1.71599	14.0724	12.2985	18.1279	13.7168
1579	12.053	1.71805	14.0763	12.3003	18.1286	13.7191
1580	12.0537	1.71831	14.0797	12.3027	18.1306	13.72
1581	12.0538	1.71991	14.0805	12.303	18.1321	13.7232
1582	12.055	1.72214	14.0814	12.3059	18.1336	13.7276
1583	12.0553	1.72651	14.0819	12.3084	18.1348	13.7277
1584	12.0561	1.72701	14.0829	12.3105	18.1378	13.7314
1585	12.0563	1.7279	14.0843	12.3117	18.1425	13.733
1586	12.0573	1.7279	14.0877	12.3168	18.1433	13.7337
1587	12.0579	1.7279	14.0885	12.3178	18.1441	13.7377
1588	12.0638	1.72878	14.0908	12.3187	18.1442	13.7394
1589	12.0641	1.73025	14.0943	12.3213	18.1457	13.7402
1590	12.065	1.73098	14.0977	12.3219	18.1463	13.7405
1591	12.067	1.73318	14.0992	12.3228	18.1503	13.7405
1592	12.0676	1.73599	14.1002	12.3268	18.1542	13.7451
1593	12.0694	1.73757	14.1009	12.3273	18.157	13.7454
1594	12.0701	1.73931	14.102	12.3299	18.1637	13.7468
1595	12.0763	1.74193	14.1026	12.3306	18.1658	13.7474
1596	12.0783	1.74338	14.1034	12.3315	18.1714	13.7474
1597	12.0785	1.74411	14.107	12.3389	18.1734	13.7478
1598	12.0793	1.74541	14.1084	12.3389	18.1738	13.7487
1599	12.0848	1.74541	14.109	12.3409	18.1743	13.7532
1600	12.0854	1.74628	14.1154	12.343	18.1763	13.7552
1601	12.0868	1.7468	14.1156	12.3431	18.1782	13.7564
1602	12.0878	1.74935	14.117	12.3438	18.1811	13.7572
1603	12.0885	1.75348	14.1172	12.344	18.1814	13.759
1604	12.0905	1.75577	14.121	12.3443	18.1844	13.7621
1605	12.0907	1.75749	14.1228	12.3449	18.1845	13.7627
1606	12.094	1.76006	14.1252	12.3458	18.1858	13.7639
1607	12.0951	1.76113	14.1295	12.346	18.1876	13.7647
1608	12.0955	1.76347	14.1314	12.3466	18.1882	13.7662
1609	12.0967	1.76347	14.1357	12.3512	18.1914	13.7671
1610	12.0968	1.76518	14.1368	12.3515	18.1918	13.77
1611	12.0969	1.76603	14.1434	12.3531	18.1933	13.7727
1612	12.0979	1.76688	14.1454	12.3533	18.1937	13.7732
1613	12.1028	1.76811	14.1504	12.3545	18.1957	13.7742
1614	12.1097	1.76811	14.1508	12.3603	18.1961	13.7748
1615	12.1116	1.77112	14.1516	12.361	18.1978	13.7765
1616	12.1151	1.77534	14.1559	12.3632	18.1999	13.7789
1617	12.1163	1.77547	14.1562	12.3661	18.2003	13.7792
1618	12.1179	1.77702	14.1592	12.3662	18.2019	13.7802
1619	12.1187	1.77996	14.1611	12.3688	18.2025	13.7821
1620	12.12	1.7817	14.1658	12.373	18.2026	13.7822
1621	12.1217	1.78206	14.1664	12.3737	18.2034	13.7848
1622	12.1218	1.78345	14.1684	12.3757	18.2044	13.7857
1623	12.1251	1.7877	14.1686	12.3776	18.2053	13.7867
1624	12.1265	1.78873	14.1708	12.3787	18.2061	13.7875
1625	12.1266	1.78973	14.1712	12.3801	18.2097	13.79
1626	12.1269	1.79205	14.1719	12.3851	18.2125	13.7924
1627	12.1318	1.79278	14.1757	12.3914	18.2127	13.7924
1628	12.1377	1.79597	14.1813	12.395	18.2136	13.7943
1629	12.1393	1.79742	14.1873	12.4006	18.2137	13.7944
1630	12.1407	1.79996	14.1901	12.4025	18.2144	13.7958
1631	12.15	1.8003	14.1914	12.4055	18.2164	13.7972
1632	12.1539	1.80089	14.1915	12.4059	18.2174	13.7981
1633	12.1585	1.80092	14.1929	12.4061	18.2193	13.7981
1634	12.1689	1.80153	14.1959	12.4089	18.2199	13.7984
1635	12.1692	1.80178	14.1971	12.4099	18.2207	13.7985
1636	12.1717	1.80194	14.1994	12.4111	18.2237	13.8034
1637	12.1798	1.8044	14.1995	12.4126	18.2247	13.8056
1638	12.18	1.80669	14.2016	12.4209	18.2261	13.806
1639	12.1814	1.80678	14.2032	12.4215	18.2269	13.8063
1640	12.1845	1.81282	14.2078	12.4248	18.228	13.8082
1641	12.189	1.8132	14.2082	12.4268	18.2289	13.8084
1642	12.1945	1.81336	14.2124	12.4269	18.2296	13.8103
1643	12.1972	1.81547	14.2137	12.4276	18.2318	13.8128
1644	12.2002	1.8187	14.2155	12.4279	18.2327	13.8137
1645	12.2002	1.82224	14.2157	12.4288	18.2398	13.8171
1646	12.2009	1.82305	14.2194	12.431	18.2474	13.8182
1647	12.2016	1.82385	14.2201	12.4347	18.2511	13.8226
1648	12.204	1.83025	14.2211	12.4347	18.2524	13.8227
1649	12.2064	1.83025	14.2218	12.4375	18.2555	13.8252
1650	12.2081	1.8328	14.2239	12.4378	18.2568	13.8252
1651	12.2103	1.83461	14.2291	12.4514	18.263	13.8253
1652	12.2115	1.83696	14.2296	12.4522	18.265	13.8257
1653	12.2129	1.84135	14.2303	12.4578	18.2669	13.8257
1654	12.215	1.84214	14.2307	12.4579	18.2695	13.8294
1655	12.2164	1.84486	14.2317	12.462	18.27	13.8294
1656	12.217	1.84764	14.2337	12.468	18.2729	13.8295
1657	12.2182	1.85155	14.2359	12.4697	18.2793	13.83
1658	12.2223	1.85181	14.2379	12.4748	18.2809	13.8323
1659	12.2228	1.85233	14.2391	12.4751	18.281	13.8354
1660	12.2241	1.85545	14.2449	12.4762	18.2842	13.8354
1661	12.225	1.85545	14.2474	12.4821	18.2869	13.8358
1662	12.2256	1.857	14.248	12.4831	18.2871	13.8371
1663	12.2264	1.857	14.2494	12.4838	18.2906	13.8395
1664	12.232	1.86281	14.2497	12.4843	18.291	13.8396
1665	12.2324	1.86628	14.2499	12.4921	18.2911	13.8402
1666	12.2329	1.86884	14.2507	12.4967	18.2916	13.843
1667	12.2372	1.86973	14.2512	12.4988	18.2926	13.8437
1668	12.2407	1.87154	14.2514	12.5023	18.2959	13.8461
1669	12.2423	1.87184	14.2526	12.5029	18.2967	13.85
1670	12.243	1.87655	14.2528	12.504	18.2973	13.8506
1671	12.2444	1.87851	14.2536	12.504	18.2993	13.8521
1672	12.2449	1.88003	14.2548	12.506	18.3004	13.8545
1673	12.2472	1.88298	14.2573	12.5076	18.3009	13.8595
1674	12.2477	1.88683	14.2601	12.5086	18.3017	13.8606
1675	12.2485	1.88683	14.2622	12.5087	18.3047	13.8606
1676	12.253	1.88774	14.2735	12.509	18.3049	13.8614
1677	12.2589	1.88959	14.2747	12.5126	18.3069	13.864
1678	12.2611	1.89059	14.2775	12.516	18.3105	13.8662
1679	12.2635	1.89134	14.2841	12.5194	18.3108	13.8667
1680	12.2645	1.89198	14.2842	12.5195	18.3111	13.867
1681	12.2668	1.89209	14.2941	12.5228	18.3126	13.8678
1682	12.2679	1.89284	14.2992	12.5267	18.3126	13.8686
1683	12.2686	1.89509	14.3012	12.5285	18.314	13.869
1684	12.2707	1.89733	14.3017	12.539	18.3171	13.8703
1685	12.2716	1.89733	14.3021	12.5402	18.3175	13.8745
1686	12.279	1.89807	14.3024	12.5405	18.3203	13.8751
1687	12.2795	1.89956	14.3035	12.5405	18.3209	13.8768
1688	12.2807	1.9003	14.3035	12.5438	18.3213	13.8784
1689	12.2814	1.9008	14.3037	12.547	18.3219	13.8796
1690	12.2815	1.90105	14.3055	12.5495	18.3248	13.882
1691	12.2839	1.90105	14.3071	12.5513	18.3282	13.882
1692	12.2854	1.90204	14.3074	12.5534	18.3304	13.8837
1693	12.2921	1.90327	14.3083	12.5544	18.3308	13.8846
1694	12.293	1.90402	14.3089	12.5547	18.3326	13.8872
1695	12.2952	1.9055	14.3098	12.5575	18.3331	13.8886
1696	12.2985	1.90606	14.3107	12.5604	18.3334	13.889
1697	12.2989	1.90771	14.3132	12.5626	18.3369	13.8911
1698	12.3026	1.90919	14.3133	12.5629	18.3375	13.8911
1699	12.3041	1.9136	14.3138	12.5668	18.3403	13.8916
1700	12.3055	1.91726	14.3139	12.5682	18.3433	13.8928
1701	12.3076	1.91744	14.318	12.5698	18.3456	13.8945
1702	12.3079	1.91747	14.319	12.5747	18.3476	13.8953
1703	12.3095	1.91799	14.3206	12.5762	18.3498	13.8966
1704	12.31	1.91872	14.3232	12.5809	18.3539	13.898
1705	12.3111	1.92018	14.3241	12.5915	18.3555	13.8991
1706	12.3142	1.92212	14.3305	12.5967	18.3567	13.9014
1707	12.3157	1.92236	14.3364	12.5977	18.3588	13.9024
1708	12.3169	1.92491	14.3377	12.6011	18.3603	13.9048
1709	12.3172	1.92572	14.3402	12.6017	18.3612	13.9056
1710	12.3224	1.92672	14.3422	12.604	18.3626	13.9061
1711	12.3233	1.93429	14.3423	12.606	18.3653	13.9072
1712	12.3238	1.93838	14.3454	12.6086	18.3661	13.9108
1713	12.3243	1.94359	14.3507	12.6096	18.3663	13.9132
1714	12.3243	1.94381	14.3532	12.61	18.3672	13.9146
1715	12.3249	1.94674	14.355	12.6129	18.3675	13.9153
1716	12.3257	1.94821	14.3555	12.614	18.3688	13.9154
1717	12.3266	1.94892	14.3571	12.6155	18.3696	13.9181
1718	12.3269	1.95203	14.3592	12.6209	18.3756	13.9219
1719	12.3276	1.95635	14.3592	12.6212	18.3757	13.9263
1720	12.3278	1.95668	14.3615	12.624	18.3759	13.9274
1721	12.3309	1.96009	14.3628	12.6251	18.3821	13.929
1722	12.3313	1.96159	14.3645	12.6254	18.3827	13.93
1723	12.3359	1.96298	14.3651	12.6274	18.3841	13.9311
1724	12.3361	1.96368	14.3656	12.6288	18.3854	13.932
1725	12.3364	1.96624	14.3681	12.6311	18.3878	13.9405
1726	12.3382	1.96809	14.3714	12.6334	18.3889	13.9414
1727	12.3419	1.96848	14.3723	12.6344	18.3893	13.9446
1728	12.3425	1.97064	14.3726	12.636	18.3911	13.9453
1729	12.3434	1.97317	14.3781	12.6471	18.3918	13.9471
1730	12.3465	1.97651	14.3808	12.6529	18.3947	13.9475
1731	12.3475	1.97754	14.3847	12.6547	18.3961	13.9523
1732	12.3519	1.98098	14.3866	12.6619	18.3961	13.9562
1733	12.352	1.98235	14.3881	12.6628	18.3977	13.9576
1734	12.3532	1.98309	14.3896	12.663	18.3986	13.9576
1735	12.3573	1.98481	14.3901	12.6642	18.4	13.9578
1736	12.3573	1.98883	14.3907	12.6655	18.403	13.9595
1737	12.3578	1.98985	14.3921	12.6709	18.4034	13.9617
1738	12.3637	1.99216	14.3928	12.6717	18.4035	13.962
1739	12.3663	1.99325	14.3934	12.672	18.4044	13.963
1740	12.3718	1.99528	14.396	12.6738	18.4049	13.9649
1741	12.3751	1.99582	14.3965	12.6759	18.4068	13.9649
1742	12.3756	2	14.4028	12.6864	18.4072	13.967
1743	12.3773	2.00045	14.4031	12.6893	18.4072	13.9707
1744	12.3774	2.00269	14.4035	12.6921	18.4073	13.9707
1745	12.3782	2.00269	14.4086	12.7005	18.4079	13.9714
1746	12.3789	2.00403	14.4133	12.7025	18.4087	13.9756
1747	12.3814	2.00436	14.4156	12.7062	18.4094	13.9772
1748	12.3828	2.00594	14.4175	12.7071	18.4095	13.9775
1749	12.383	2.00604	14.4191	12.7071	18.4103	13.978
1750	12.3831	2.00671	14.4201	12.7093	18.4123	13.978
1751	12.3844	2.00771	14.4207	12.7097	18.4133	13.9808
1752	12.385	2.00804	14.4244	12.7107	18.4174	13.9825
1753	12.3885	2.01071	14.426	12.7109	18.4179	13.985
1754	12.3888	2.01137	14.4273	12.7112	18.4188	13.9867
1755	12.3899	2.0147	14.4277	12.7125	18.4217	13.9869
1756	12.39	2.01558	14.4288	12.7136	18.4228	13.9875
1757	12.3924	2.01558	14.4292	12.7145	18.4229	13.9879
1758	12.3936	2.01624	14.4293	12.716	18.4233	13.9891
1759	12.3947	2.01933	14.4317	12.7214	18.4254	13.9928
1760	12.3949	2.01999	14.4321	12.724	18.4263	13.996
1761	12.396	2.02051	14.4346	12.7241	18.4266	13.9961
1762	12.3963	2.02122	14.4348	12.7252	18.427	13.9993
1763	12.3985	2.0274	14.4363	12.7257	18.4271	13.9999
1764	12.3998	2.0294	14.4364	12.7294	18.4309	14
1765	12.3998	2.03114	14.4367	12.7305	18.4313	14.0031
1766	12.4116	2.03396	14.4381	12.732	18.432	14.0044
1767	12.4121	2.03504	14.4393	12.737	18.4321	14.0079
1768	12.4126	2.03569	14.4434	12.7375	18.4324	14.0087
1769	12.413	2.03634	14.4493	12.7435	18.4326	14.0127
1770	12.4151	2.04088	14.4532	12.7443	18.4333	14.0132
1771	12.4154	2.04152	14.4542	12.7453	18.4357	14.0137
1772	12.4167	2.04796	14.456	12.7471	18.4368	14.0139
1773	12.418	2.04817	14.456	12.7478	18.4388	14.0154
1774	12.4211	2.05052	14.4568	12.7493	18.4395	14.02
1775	12.4294	2.05116	14.4585	12.7523	18.4411	14.021
1776	12.4307	2.05158	14.4611	12.7549	18.4415	14.0216
1777	12.4329	2.05255	14.4613	12.7563	18.4433	14.0225
1778	12.4343	2.05371	14.4616	12.7607	18.445	14.0241
1779	12.4347	2.05371	14.4617	12.7632	18.446	14.0253
1780	12.4375	2.05467	14.4663	12.7748	18.4464	14.029
1781	12.4384	2.05711	14.4663	12.775	18.447	14.0292
1782	12.441	2.06049	14.467	12.7771	18.4472	14.0305
1783	12.4462	2.06134	14.4682	12.7779	18.4498	14.0312
1784	12.447	2.06387	14.4689	12.7804	18.4502	14.0312
1785	12.4486	2.0645	14.4693	12.7813	18.4512	14.0338
1786	12.4527	2.0645	14.4723	12.7852	18.4539	14.039
1787	12.4548	2.06702	14.4745	12.791	18.4539	14.0392
1788	12.4548	2.07016	14.4745	12.7924	18.4573	14.0407
1789	12.4552	2.07079	14.4751	12.8001	18.4585	14.0429
1790	12.4572	2.07425	14.4752	12.8025	18.4591	14.045
1791	12.4595	2.07516	14.4773	12.8056	18.4596	14.0453
1792	12.4619	2.07766	14.4779	12.8063	18.4597	14.0457
1793	12.4632	2.07766	14.4795	12.8067	18.4606	14.0459
1794	12.4635	2.07766	14.4814	12.8086	18.4649	14.0501
1795	12.4676	2.08227	14.4834	12.8095	18.4713	14.0535
1796	12.4719	2.08572	14.4844	12.8126	18.474	14.0538
1797	12.4724	2.08634	14.486	12.8134	18.4751	14.0563
1798	12.4758	2.08696	14.4866	12.8138	18.478	14.0563
1799	12.4819	2.0888	14.4875	12.8146	18.4795	14.0563
1800	12.4822	2.09065	14.4883	12.8148	18.4815	14.0572
1801	12.483	2.09157	14.4924	12.8149	18.483	14.0572
1802	12.4886	2.09188	14.4948	12.8188	18.488	14.0576
1803	12.4904	2.09249	14.4978	12.8209	18.4905	14.0594
1804	12.4932	2.09372	14.4989	12.821	18.492	14.0595
1805	12.4957	2.098	14.499	12.8225	18.4937	14.0595
1806	12.496	2.09874	14.5004	12.8226	18.4947	14.0611
1807	12.4997	2.10802	14.5009	12.823	18.4975	14.0614
1808	12.5038	2.10849	14.5026	12.8249	18.4989	14.0654
1809	12.5042	2.11113	14.5027	12.8251	18.5009	14.0662
1810	12.5086	2.11304	14.5097	12.8276	18.5035	14.0692
1811	12.5113	2.11314	14.5111	12.8296	18.505	14.071
1812	12.5147	2.116	14.512	12.8297	18.5063	14.0721
1813	12.5175	2.11864	14.5123	12.8317	18.5063	14.0776
1814	12.5178	2.11953	14.5126	12.833	18.5072	14.0817
1815	12.5181	2.12012	14.5153	12.8362	18.5073	14.0817
1816	12.5196	2.12032	14.5173	12.8365	18.5075	14.0838
1817	12.5203	2.12211	14.5215	12.8387	18.5075	14.0838
1818	12.5217	2.12271	14.5223	12.8408	18.5077	14.0852
1819	12.5236	2.12299	14.5234	12.842	18.5083	14.0861
1820	12.5247	2.12356	14.5256	12.8427	18.5108	14.0876
1821	12.5272	2.12419	14.5285	12.843	18.5117	14.0876
1822	12.5293	2.12449	14.5299	12.8465	18.5193	14.09
1823	12.5354	2.12864	14.5299	12.8468	18.5194	14.0907
1824	12.536	2.1303	14.5306	12.8516	18.5238	14.0929
1825	12.5416	2.13277	14.5324	12.8522	18.5249	14.0935
1826	12.5426	2.1363	14.5325	12.8522	18.5272	14.0944
1827	12.5446	2.13672	14.5344	12.8526	18.5284	14.0945
1828	12.5461	2.14274	14.5356	12.8536	18.5293	14.0945
1829	12.5463	2.14274	14.5361	12.8538	18.5325	14.0964
1830	12.548	2.14326	14.5402	12.854	18.5333	14.1005
1831	12.5486	2.14391	14.543	12.8555	18.5366	14.1033
1832	12.5495	2.15088	14.5441	12.8569	18.5375	14.1101
1833	12.5513	2.15146	14.5462	12.859	18.5385	14.1122
1834	12.5522	2.15146	14.5499	12.8614	18.5405	14.1143
1835	12.5526	2.15489	14.5538	12.8629	18.5408	14.1152
1836	12.554	2.16067	14.5549	12.8707	18.5413	14.1155
1837	12.5587	2.16067	14.559	12.8713	18.5438	14.1183
1838	12.5607	2.16225	14.5595	12.8742	18.5439	14.1201
1839	12.5629	2.16267	14.5647	12.8745	18.5457	14.1204
1840	12.563	2.16277	14.5676	12.8774	18.546	14.1212
1841	12.5656	2.16353	14.574	12.8792	18.5494	14.1223
1842	12.5718	2.16467	14.5742	12.8796	18.5495	14.1243
1843	12.5736	2.16741	14.5779	12.8799	18.5498	14.127
1844	12.5741	2.1696	14.578	12.8805	18.5531	14.1285
1845	12.5773	2.17602	14.58	12.8813	18.5539	14.1344
1846	12.5802	2.17771	14.581	12.8851	18.5545	14.1346
1847	12.5842	2.1817	14.5826	12.8859	18.5556	14.1346
1848	12.5851	2.18445	14.585	12.8879	18.5596	14.1363
1849	12.5865	2.18549	14.5854	12.8896	18.5616	14.1365
1850	12.5866	2.18613	14.588	12.8901	18.5634	14.1368
1851	12.5919	2.18669	14.5925	12.8937	18.5642	14.1387
1852	12.5927	2.18836	14.5927	12.899	18.565	14.1392
1853	12.5933	2.18892	14.5929	12.9004	18.5671	14.1427
1854	12.5964	2.19125	14.5986	12.9015	18.5682	14.1427
1855	12.6001	2.19364	14.6024	12.9033	18.5724	14.1428
1856	12.6085	2.19503	14.6026	12.9051	18.5728	14.1429
1857	12.6086	2.19558	14.6049	12.9076	18.5742	14.1429
1858	12.6091	2.19582	14.605	12.9086	18.5742	14.1432
1859	12.6114	2.19595	14.6051	12.9096	18.5745	14.1442
1860	12.6118	2.2	14.6053	12.9098	18.5748	14.1448
1861	12.6131	2.2022	14.6066	12.9098	18.5757	14.1473
1862	12.6142	2.20275	14.6069	12.9104	18.5783	14.1489
1863	12.6195	2.20571	14.6108	12.9148	18.5785	14.15
1864	12.6217	2.20877	14.6126	12.9173	18.5822	14.15
1865	12.6219	2.20932	14.6154	12.9181	18.583	14.1501
1866	12.6235	2.21096	14.6156	12.919	18.5846	14.1536
1867	12.6275	2.2115	14.6178	12.9211	18.5876	14.155
1868	12.6276	2.21395	14.6196	12.9223	18.5935	14.1557
1869	12.6288	2.21511	14.62	12.9227	18.598	14.1558
1870	12.6289	2.21547	14.6221	12.9233	18.604	14.1605
1871	12.6317	2.21761	14.6286	12.9291	18.6046	14.1606
1872	12.6325	2.21802	14.6322	12.9299	18.6079	14.1606
1873	12.6357	2.22033	14.6332	12.9307	18.6103	14.1623
1874	12.6396	2.22503	14.6358	12.9354	18.6125	14.1623
1875	12.6405	2.22792	14.6395	12.9381	18.6157	14.1638
1876	12.6415	2.23128	14.6409	12.9405	18.6179	14.1647
1877	12.6444	2.23199	14.6457	12.9405	18.6216	14.1686
1878	12.6448	2.23412	14.647	12.9406	18.6219	14.169
1879	12.6467	2.23465	14.6514	12.9409	18.6248	14.1694
1880	12.648	2.23518	14.6596	12.9415	18.6277	14.1699
1881	12.6483	2.23625	14.6596	12.944	18.6334	14.1703
1882	12.6527	2.23678	14.6632	12.9485	18.6367	14.1708
1883	12.6535	2.23678	14.6646	12.955	18.6371	14.1732
1884	12.6539	2.24049	14.6646	12.9591	18.6385	14.1752
1885	12.6542	2.24128	14.6651	12.96	18.6406	14.1753
1886	12.6554	2.2552	14.6669	12.962	18.6407	14.1785
1887	12.6565	2.25624	14.6683	12.964	18.6408	14.1785
1888	12.6567	2.2578	14.6703	12.9675	18.6415	14.1832
1889	12.658	2.2604	14.6705	12.9715	18.642	14.1838
1890	12.6609	2.26178	14.6716	12.9751	18.6427	14.185
1891	12.6615	2.26232	14.6736	12.9779	18.6435	14.1862
1892	12.6621	2.26454	14.6755	12.984	18.6454	14.1864
1893	12.665	2.26557	14.681	12.9848	18.6461	14.1865
1894	12.6733	2.26601	14.6833	12.9876	18.6462	14.1902
1895	12.6742	2.26694	14.6863	12.9893	18.648	14.1948
1896	12.6748	2.26712	14.6939	12.9924	18.6484	14.195
1897	12.6775	2.27618	14.6964	12.9938	18.6496	14.1962
1898	12.6809	2.27839	14.7001	12.9945	18.6496	14.1966
1899	12.6831	2.27874	14.7047	12.9954	18.6533	14.1987
1900	12.688	2.27957	14.7047	12.9959	18.6534	14.1994
1901	12.6918	2.28228	14.7055	12.9982	18.6571	14.1995
1902	12.694	2.28463	14.7104	12.9984	18.6576	14.1996
1903	12.6955	2.28473	14.7121	13.0001	18.6592	14.1996
1904	12.6959	2.28541	14.7141	13.0002	18.6597	14.2015
1905	12.6963	2.28681	14.7149	13.0005	18.6599	14.202
1906	12.6994	2.29054	14.7165	13.001	18.6605	14.2024
1907	12.701	2.29176	14.7183	13.0024	18.6617	14.2036
1908	12.7038	2.29414	14.7219	13.0077	18.6632	14.2095
1909	12.7045	2.29424	14.7231	13.0079	18.6644	14.2148
1910	12.7048	2.29856	14.7247	13.008	18.6705	14.2152
1911	12.7075	2.29981	14.7257	13.011	18.6708	14.2166
1912	12.7078	2.30259	14.7316	13.012	18.671	14.2175
1913	12.71	2.30503	14.7337	13.0236	18.672	14.2222
1914	12.71	2.30515	14.7339	13.0246	18.6743	14.2254
1915	12.7115	2.30602	14.7396	13.0278	18.676	14.2257
1916	12.7117	2.30661	14.74	13.0281	18.6764	14.2274
1917	12.7165	2.30899	14.7435	13.031	18.6779	14.2284
1918	12.7166	2.30998	14.7483	13.0336	18.6804	14.2288
1919	12.7198	2.31784	14.7483	13.0344	18.6814	14.2291
1920	12.7201	2.31956	14.7487	13.036	18.6814	14.2296
1921	12.7218	2.3198	14.7488	13.0371	18.6819	14.2298
1922	12.7223	2.32078	14.7489	13.0399	18.6837	14.2319
1923	12.7282	2.32186	14.7504	13.0408	18.6843	14.2336
1924	12.7306	2.32455	14.7519	13.0422	18.6852	14.2358
1925	12.7311	2.32516	14.7527	13.0425	18.6862	14.2395
1926	12.7327	2.3264	14.758	13.0451	18.6906	14.2411
1927	12.7352	2.32662	14.7614	13.0464	18.691	14.2422
1928	12.7355	2.32888	14.7614	13.047	18.6942	14.2423
1929	12.7358	2.3292	14.7615	13.0482	18.6997	14.2429
1930	12.7366	2.33001	14.7626	13.0493	18.7006	14.2434
1931	12.7382	2.33122	14.7635	13.0504	18.7011	14.2449
1932	12.7403	2.33194	14.7648	13.0512	18.7014	14.2566
1933	12.7475	2.33339	14.765	13.0513	18.7039	14.2569
1934	12.7478	2.33494	14.7671	13.0515	18.7083	14.2569
1935	12.75	2.33772	14.768	13.0516	18.7119	14.2622
1936	12.7504	2.3382	14.7719	13.0522	18.7131	14.266
1937	12.7542	2.33868	14.7738	13.0548	18.7159	14.2672
1938	12.7549	2.34736	14.7743	13.0551	18.7211	14.2675
1939	12.7591	2.34775	14.7754	13.0563	18.7218	14.2726
1940	12.7598	2.34775	14.7762	13.0577	18.7222	14.2766
1941	12.7605	2.35249	14.7781	13.0626	18.727	14.2782
1942	12.7614	2.3542	14.7795	13.0633	18.731	14.2794
1943	12.7652	2.35753	14.7801	13.064	18.7317	14.2801
1944	12.7698	2.35816	14.7801	13.0661	18.7323	14.2805
1945	12.7722	2.35878	14.7816	13.0667	18.7332	14.2858
1946	12.7723	2.3605	14.7836	13.0669	18.7334	14.2878
1947	12.7734	2.36534	14.7856	13.069	18.7336	14.2902
1948	12.7754	2.36547	14.7868	13.0729	18.7336	14.2969
1949	12.7768	2.36565	14.7878	13.0754	18.7361	14.2969
1950	12.7768	2.36645	14.7895	13.0769	18.7362	14.2985
1951	12.7795	2.36798	14.7901	13.0838	18.7419	14.2993
1952	12.7804	2.37309	14.7903	13.0841	18.7424	14.2994
1953	12.7809	2.37772	14.7907	13.0894	18.7427	14.3009
1954	12.7826	2.38795	14.7916	13.0895	18.744	14.3036
1955	12.7849	2.38918	14.7918	13.0904	18.7453	14.3067
1956	12.7867	2.39205	14.7924	13.0918	18.7458	14.3073
1957	12.7874	2.39237	14.7937	13.0921	18.746	14.3088
1958	12.7891	2.39464	14.7937	13.0971	18.7463	14.3091
1959	12.7893	2.39555	14.795	13.1035	18.7493	14.3102
1960	12.7905	2.39682	14.7963	13.1045	18.7498	14.3139
1961	12.7918	2.39826	14.7965	13.1064	18.7558	14.3149
1962	12.7921	2.40013	14.7966	13.1075	18.7572	14.3158
1963	12.7931	2.40154	14.8001	13.1128	18.7583	14.3186
1964	12.7942	2.40277	14.8016	13.1134	18.7584	14.321
1965	12.7944	2.40412	14.8021	13.1171	18.7587	14.3248
1966	12.796	2.40442	14.805	13.1175	18.7627	14.3261
1967	12.7966	2.40448	14.8058	13.1176	18.767	14.3272
1968	12.7967	2.40648	14.8078	13.1177	18.7693	14.3278
1969	12.7995	2.41514	14.8098	13.1183	18.7697	14.3282
1970	12.7999	2.41706	14.8098	13.1193	18.7715	14.3301
1971	12.8005	2.418	14.8108	13.1202	18.7823	14.3303
1972	12.8007	2.41887	14.8115	13.1221	18.7826	14.3316
1973	12.8028	2.42262	14.8119	13.1251	18.7838	14.333
1974	12.8043	2.42457	14.8182	13.1258	18.7838	14.3374
1975	12.8073	2.42809	14.8184	13.1277	18.7846	14.3381
1976	12.8086	2.43334	14.8189	13.1301	18.7846	14.3388
1977	12.8125	2.43442	14.8243	13.1326	18.7855	14.3392
1978	12.8129	2.43443	14.8252	13.1335	18.7857	14.3394
1979	12.8151	2.44246	14.827	13.1367	18.7878	14.3398
1980	12.8154	2.44591	14.8275	13.1374	18.7893	14.3403
1981	12.817	2.44935	14.8284	13.1386	18.7894	14.3413
1982	12.8192	2.45064	14.8294	13.1397	18.7898	14.3426
1983	12.8193	2.45128	14.8324	13.1405	18.79	14.343
1984	12.8197	2.45182	14.8327	13.1409	18.7932	14.3438
1985	12.8222	2.45321	14.8336	13.1424	18.7955	14.3506
1986	12.8225	2.45599	14.8338	13.146	18.796	14.3506
1987	12.8227	2.45662	14.8355	13.1468	18.7961	14.3519
1988	12.8241	2.45812	14.8357	13.1485	18.7984	14.3519
1989	12.825	2.46003	14.8391	13.1511	18.8028	14.3532
1990	12.8277	2.46019	14.8394	13.1512	18.8033	14.3536
1991	12.8282	2.46109	14.8411	13.1534	18.8033	14.3548
1992	12.8292	2.46173	14.8438	13.1557	18.8057	14.3548
1993	12.8302	2.46421	14.8451	13.1599	18.8091	14.358
1994	12.8311	2.46822	14.8454	13.1638	18.811	14.3597
1995	12.8315	2.47059	14.8458	13.167	18.8121	14.3608
1996	12.8325	2.47646	14.8495	13.1681	18.8153	14.363
1997	12.8335	2.47688	14.8523	13.1695	18.8162	14.3642
1998	12.8354	2.48216	14.855	13.17	18.8163	14.3645
[truncated: 123,374 more rows]

## Sheet: size_14h
Supplemental Dataset S1. Nanosight measurements (nm) of putative outer membrane vesicle diameters at 14 hours
	ES114, GRAVITY	ES114, LSMMG	flhA, GRAVITY	flhA, LSMMG	motB1, GRAVITY	motB1, LSMMG			ES114, GRAVITY	ES114, LSMMG	flhA, GRAVITY	flhA, LSMMG	motB1, GRAVITY	motB1, LSMMG
1	3.35059	0.00108678	2.1209	3.54189	3.19952	2.15037		Average	40.0214	41.4177	36.3169	38.7427	34.0079	44.2959
2	3.50902	0.00439268	2.71368	3.95241	3.77912	3.07731		Standard error	0.093845	0.0847287	0.110989	0.0981342	0.0944256	0.0750638
3	3.78697	0.00439268	2.73875	4.52939	3.79387	3.5793		Rounded average	40.02	41.42	36.32	38.74	34.01	44.3
4	3.88149	0.00439268	2.79599	4.573	3.7998	4.15543		Rounded standard error	0.094	0.085	0.111	0.098	0.094	0.075
5	3.9654	0.00439268	2.81362	4.58069	3.80674	4.23757
6	4.0719	0.00439268	2.82063	4.72278	3.82041	4.25608
7	4.09321	0.00439268	2.8812	4.72514	3.83493	4.95609		LSMMG = low shear modeled microgravity
8	4.16642	0.00439268	2.89108	4.73549	3.83861	5.43325
9	4.27892	0.00637099	2.9098	4.83109	3.83931	5.51572
10	4.36718	0.0076877	2.92302	4.86068	3.84101	5.55624
11	4.37353	0.0083454	2.92571	4.9423	3.87039	5.76062
12	4.44504	0.00933114	2.93041	4.96885	3.8878	5.77988
13	4.47386	0.00933114	2.9413	4.98037	3.8905	5.81615
14	4.52156	0.00933114	3.01056	4.98556	3.89585	6.22724
15	4.5261	0.0109719	3.01715	4.99807	3.89651	6.38501
16	4.54147	0.0142453	3.03038	5.02444	3.90445	6.39203
17	4.60919	0.0142453	3.03579	5.04757	3.90887	6.47502
18	4.6994	0.0142453	3.03841	5.06144	3.93383	6.49398
19	4.70181	0.0142453	3.05065	5.0802	3.9597	6.63751
20	4.7277	0.0142453	3.06448	5.09857	3.96094	6.70496
21	4.88692	0.0142453	3.06495	5.11762	3.98912	6.77097
22	4.8961	0.0142453	3.08659	5.13749	3.99503	6.96196
23	4.91078	0.0175081	3.09083	5.13999	4.00301	6.98506
24	4.98351	0.0175081	3.12042	5.1651	4.00719	7.05756
25	5.03403	0.0175081	3.13588	5.18215	4.01022	7.10609
26	5.03915	0.0191355	3.15029	5.1895	4.01279	7.12232
27	5.06363	0.0191355	3.1639	5.19112	4.03833	7.1661
28	5.08306	0.0191355	3.1651	5.19641	4.04836	7.23771
29	5.09098	0.0191355	3.16547	5.20513	4.05471	7.27572
30	5.09947	0.0191355	3.16736	5.22656	4.05522	7.32967
31	5.13141	0.0201107	3.17642	5.22946	4.05675	7.32974
32	5.13241	0.0223824	3.18681	5.24177	4.05952	7.36267
33	5.13241	0.0240019	3.18788	5.24774	4.06137	7.3796
34	5.13342	0.0240019	3.19756	5.24893	4.10579	7.42548
35	5.15148	0.0240019	3.19982	5.2749	4.11326	7.46325
36	5.16636	0.0240019	3.20241	5.27582	4.12172	7.48906
37	5.19663	0.0240019	3.20674	5.27706	4.12684	7.51192
38	5.26944	0.0259418	3.20718	5.27899	4.13019	7.54012
39	5.27081	0.026772	3.2095	5.30469	4.14025	7.58348
40	5.28049	0.027233	3.22621	5.31547	4.14089	7.61149
41	5.28461	0.027878	3.2274	5.33602	4.14378	7.61601
42	5.30525	0.027878	3.23359	5.33779	4.16337	7.65616
43	5.32986	0.0288447	3.23726	5.34335	4.16665	7.66415
44	5.34662	0.0288447	3.24517	5.36196	4.16716	7.66486
45	5.34686	0.0300517	3.24911	5.37172	4.16886	7.66538
46	5.35092	0.0304537	3.25269	5.37797	4.17443	7.66956
47	5.3728	0.0304537	3.25448	5.3813	4.1873	7.7515
48	5.39824	0.0320602	3.25935	5.38349	4.19412	7.81848
49	5.41059	0.0336641	3.26133	5.39978	4.19479	7.82569
50	5.42711	0.0336641	3.26193	5.40707	4.20144	7.84734
51	5.42732	0.0368642	3.26677	5.40837	4.20166	7.84814
52	5.43996	0.0368642	3.27376	5.41359	4.20614	7.85222
53	5.44013	0.0368642	3.2842	5.42146	4.20779	7.87398
54	5.44284	0.0384604	3.28532	5.42252	4.22914	7.88962
55	5.45551	0.0384604	3.28615	5.42407	4.23074	7.89814
56	5.45928	0.0384604	3.28772	5.43632	4.23877	7.93723
57	5.46955	0.0384604	3.29206	5.4391	4.24083	7.93736
58	5.48324	0.0400541	3.30373	5.44504	4.2582	7.93815
59	5.49245	0.0432339	3.30691	5.46148	4.2617	7.95871
60	5.49245	0.0432339	3.31145	5.47246	4.26776	7.97379
61	5.5185	0.0432339	3.31332	5.47985	4.27156	7.97766
62	5.53639	0.0432339	3.31355	5.48597	4.27971	7.99172
63	5.54149	0.0432339	3.31383	5.52831	4.28021	8.00934
64	5.54237	0.0445936	3.31674	5.52947	4.28395	8.03542
65	5.56297	0.0456121	3.32564	5.53093	4.30222	8.05059
66	5.57	0.0456121	3.32776	5.53513	4.30284	8.07876
67	5.57027	0.0479847	3.33033	5.54884	4.30563	8.08315
68	5.58146	0.0503516	3.33444	5.55404	4.30882	8.08856
69	5.60163	0.0564796	3.34513	5.55921	4.32409	8.08918
70	5.61306	0.057419	3.34581	5.56215	4.32569	8.09763
71	5.61436	0.057419	3.34822	5.56358	4.33274	8.11325
72	5.63031	0.057419	3.35083	5.571	4.34111	8.12658
73	5.66477	0.057419	3.36257	5.59661	4.34926	8.1296
74	5.66556	0.057419	3.36289	5.59988	4.36175	8.13102
75	5.67728	0.057419	3.36745	5.63328	4.36266	8.13854
76	5.68086	0.057419	3.36935	5.64611	4.37061	8.15911
77	5.69574	0.0597638	3.37291	5.66234	4.37235	8.162
78	5.69574	0.060767	3.37385	5.66992	4.37617	8.16514
79	5.69876	0.062103	3.37406	5.67596	4.37779	8.17008
80	5.70589	0.062103	3.38506	5.68206	4.37964	8.17325
81	5.72063	0.062103	3.38556	5.68699	4.38202	8.17973
82	5.73707	0.062103	3.39173	5.69358	4.38644	8.20055
83	5.7544	0.062103	3.3956	5.69457	4.39293	8.22769
84	5.76539	0.0644368	3.40202	5.71453	4.39918	8.23072
85	5.7677	0.0652136	3.40486	5.72779	4.41172	8.24802
86	5.77087	0.0667652	3.40813	5.73668	4.41372	8.24977
87	5.7725	0.0683144	3.40947	5.74018	4.41494	8.28409
88	5.79559	0.0698613	3.41125	5.80699	4.42123	8.32839
89	5.79711	0.0714057	3.41488	5.81001	4.42138	8.32959
90	5.81633	0.0714057	3.41956	5.81002	4.42222	8.33021
91	5.8285	0.0714057	3.42102	5.8251	4.42419	8.33471
92	5.8376	0.0751027	3.43461	5.82693	4.42426	8.37746
93	5.84077	0.0760248	3.43561	5.8312	4.43411	8.38049
94	5.84237	0.0760248	3.43834	5.84095	4.45194	8.39919
95	5.84259	0.0760248	3.44162	5.84534	4.45294	8.39964
96	5.84618	0.0775598	3.44209	5.85051	4.47065	8.41421
97	5.84853	0.0783264	3.45206	5.86362	4.47087	8.42879
98	5.85377	0.0806227	3.45279	5.8645	4.47116	8.43548
99	5.85583	0.0806227	3.4529	5.8648	4.47329	8.43851
100	5.86628	0.0806227	3.454	5.87783	4.48768	8.45103
101	5.89499	0.0806227	3.45593	5.87904	4.50354	8.46258
102	5.89563	0.0806227	3.45959	5.88235	4.51014	8.46712
103	5.90053	0.0851995	3.46008	5.88336	4.52792	8.47781
104	5.90069	0.0851995	3.4688	5.89617	4.52883	8.49061
105	5.91398	0.0851995	3.4719	5.90082	4.53606	8.4922
106	5.92333	0.0851995	3.47952	5.93626	4.54172	8.4966
107	5.9271	0.0851995	3.48813	5.93733	4.5463	8.49847
108	5.93053	0.0851995	3.4934	5.94971	4.55023	8.49985
109	5.96518	0.0871546	3.49639	5.95005	4.55094	8.50963
110	5.97167	0.0879356	3.49882	5.97093	4.55722	8.52135
111	5.97653	0.0897555	3.50022	5.97374	4.56533	8.52452
112	6.01415	0.0897555	3.50217	5.98894	4.56718	8.52513
113	6.01817	0.0897555	3.50548	5.98961	4.57046	8.52731
114	6.02434	0.0897555	3.50638	5.99005	4.57539	8.52813
115	6.02529	0.0897555	3.51298	5.99405	4.57978	8.55279
116	6.03032	0.0920257	3.51389	6.00582	4.58017	8.5608
117	6.03033	0.0927813	3.51594	6.02102	4.5804	8.57517
118	6.04281	0.0942908	3.51859	6.02345	4.58539	8.58248
119	6.05248	0.0942908	3.5303	6.02424	4.58816	8.58407
120	6.0553	0.0942908	3.53411	6.02536	4.59078	8.59781
121	6.06911	0.0942908	3.54268	6.03835	4.59374	8.6098
122	6.07067	0.0942908	3.5502	6.04766	4.61135	8.62131
123	6.07067	0.0942908	3.55416	6.05187	4.61179	8.6222
124	6.07485	0.0942908	3.55459	6.05539	4.61444	8.65621
125	6.07957	0.0942908	3.56128	6.06113	4.64338	8.66084
126	6.08522	0.0942908	3.56216	6.06276	4.64343	8.66397
127	6.08597	0.0951954	3.56834	6.06767	4.6487	8.66539
128	6.08784	0.095798	3.56989	6.06834	4.64878	8.68849
129	6.09825	0.0988056	3.57135	6.07986	4.66255	8.69062
130	6.10496	0.0988056	3.57797	6.08029	4.66707	8.71345
131	6.11315	0.0988056	3.58024	6.08648	4.67003	8.71395
132	6.12448	0.0988056	3.5849	6.10313	4.67463	8.71613
133	6.13595	0.0988056	3.58771	6.10332	4.6783	8.73924
134	6.13842	0.0988056	3.59843	6.1049	4.67924	8.74098
135	6.13933	0.0988056	3.59885	6.10598	4.68941	8.76807
136	6.1467	0.101804	3.60033	6.1061	4.69228	8.77055
137	6.16231	0.1033	3.60068	6.11055	4.69414	8.77375
138	6.16378	0.104794	3.60166	6.11324	4.69699	8.77608
139	6.17594	0.104794	3.60613	6.12034	4.71268	8.78432
140	6.18399	0.104794	3.6075	6.1213	4.71868	8.78732
141	6.18545	0.107775	3.61684	6.12516	4.71981	8.80652
142	6.18884	0.107775	3.61844	6.1289	4.74118	8.81388
143	6.19263	0.107775	3.62097	6.13052	4.74211	8.81792
144	6.19294	0.107775	3.62139	6.13183	4.74296	8.8192
145	6.20495	0.110004	3.62304	6.13569	4.74734	8.82472
146	6.20678	0.11134	3.62679	6.14596	4.74817	8.83037
147	6.20863	0.11134	3.63143	6.14716	4.75338	8.83092
148	6.21616	0.116664	3.63767	6.14785	4.75649	8.83613
149	6.22348	0.116664	3.63959	6.15182	4.75736	8.8412
150	6.22529	0.116664	3.64137	6.16189	4.77862	8.84956
151	6.24721	0.119609	3.6416	6.16682	4.78424	8.85775
152	6.25026	0.119977	3.64631	6.16865	4.78597	8.86811
153	6.25461	0.120198	3.65136	6.18117	4.79038	8.88852
154	6.26277	0.121079	3.6663	6.18302	4.79642	8.88899
155	6.2709	0.121079	3.66739	6.18305	4.7999	8.89396
156	6.27499	0.121079	3.67269	6.19008	4.80243	8.90654
157	6.27539	0.122546	3.6734	6.20592	4.80465	8.91515
158	6.27618	0.122546	3.69029	6.20931	4.80729	8.92426
159	6.27711	0.12284	3.69191	6.21225	4.80983	8.92916
160	6.28807	0.123279	3.69288	6.21289	4.81087	8.94863
161	6.29755	0.123719	3.69292	6.21589	4.81707	8.9586
162	6.31343	0.124378	3.69653	6.21643	4.81811	8.96578
163	6.32348	0.125475	3.69736	6.22049	4.82812	8.96657
164	6.32476	0.125475	3.69916	6.22745	4.82951	8.97114
165	6.32563	0.125475	3.70273	6.23714	4.83487	8.97802
166	6.32728	0.129851	3.7104	6.24261	4.83747	8.98678
167	6.33318	0.129851	3.71562	6.24962	4.84128	9.00467
168	6.33733	0.129851	3.71601	6.25235	4.84526	9.00678
169	6.34051	0.131306	3.71784	6.25541	4.85344	9.00962
170	6.34616	0.132468	3.72501	6.25822	4.85413	9.01969
171	6.34701	0.132758	3.72561	6.25834	4.85953	9.02474
172	6.35365	0.134209	3.72997	6.26482	4.86241	9.02708
173	6.35433	0.134209	3.7379	6.26625	4.86614	9.0277
174	6.355	0.134209	3.741	6.27675	4.87082	9.03444
175	6.35847	0.134209	3.74699	6.2775	4.87594	9.03737
176	6.36485	0.134209	3.74806	6.27927	4.87777	9.04271
177	6.37149	0.134209	3.75229	6.28408	4.87967	9.04336
178	6.37799	0.134209	3.76533	6.2874	4.88016	9.05359
179	6.38008	0.134209	3.77102	6.29019	4.88319	9.05525
180	6.38008	0.138547	3.77544	6.29565	4.88371	9.06251
181	6.38558	0.138547	3.77641	6.29997	4.89019	9.06318
182	6.38709	0.139413	3.77909	6.30477	4.89319	9.06529
183	6.39819	0.142867	3.7802	6.313	4.89881	9.07739
184	6.39934	0.142867	3.79463	6.31346	4.89927	9.08294
185	6.40003	0.142867	3.80027	6.31805	4.90873	9.08335
186	6.40087	0.142867	3.80164	6.31857	4.9097	9.09692
187	6.40367	0.142867	3.81089	6.32214	4.91226	9.10058
188	6.40394	0.142867	3.81707	6.32318	4.91562	9.123
189	6.41757	0.142867	3.82022	6.32652	4.91789	9.1333
190	6.41994	0.144303	3.82061	6.33228	4.91892	9.14104
191	6.42567	0.14502	3.82067	6.3437	4.92301	9.14804
192	6.42937	0.145327	3.82586	6.34767	4.92527	9.15218
193	6.43385	0.147168	3.82924	6.34832	4.93256	9.16109
194	6.4343	0.147168	3.844	6.35562	4.93344	9.16653
195	6.43699	0.147168	3.84577	6.35573	4.93688	9.16989
196	6.43814	0.147168	3.84762	6.36257	4.94049	9.17229
197	6.43814	0.151451	3.85177	6.36686	4.94187	9.17494
198	6.43878	0.151451	3.85268	6.36693	4.94368	9.18205
199	6.4416	0.151451	3.85718	6.36801	4.94447	9.21012
200	6.4416	0.154864	3.86659	6.36812	4.94766	9.21676
201	6.44432	0.155716	3.86796	6.37277	4.95741	9.22231
202	6.44461	0.155716	3.87281	6.37938	4.96537	9.23762
203	6.44826	0.155716	3.87951	6.39292	4.97098	9.24204
204	6.45519	0.155716	3.89021	6.39303	4.97731	9.24242
205	6.45763	0.155716	3.89847	6.39741	4.97978	9.25128
206	6.45833	0.157133	3.90944	6.39822	4.98233	9.25597
207	6.46371	0.157841	3.92522	6.41546	4.98315	9.25707
208	6.46856	0.158902	3.9326	6.41871	4.98726	9.27361
209	6.47731	0.159962	3.93293	6.41883	4.98818	9.27634
210	6.4786	0.159962	3.94012	6.41925	4.99211	9.27826
211	6.48168	0.159962	3.94156	6.42112	4.99694	9.29268
212	6.48342	0.16238	3.94516	6.42254	5.001	9.29935
213	6.48355	0.16419	3.95043	6.42313	5.00721	9.30707
214	6.4863	0.16419	3.95264	6.4236	5.01176	9.30784
215	6.48811	0.16419	3.95643	6.42548	5.01301	9.30942
216	6.48828	0.16419	3.96174	6.42799	5.0176	9.3165
217	6.49214	0.168401	3.9628	6.43435	5.01901	9.32411
218	6.49534	0.168401	3.96419	6.43467	5.02093	9.32431
219	6.49617	0.168401	3.96426	6.44779	5.02621	9.32561
220	6.49827	0.168401	3.96478	6.45143	5.03107	9.3404
221	6.50014	0.168401	3.96483	6.45582	5.03313	9.34309
222	6.50073	0.172594	3.96524	6.45711	5.04452	9.35001
223	6.50073	0.173988	3.96905	6.45866	5.04542	9.35225
224	6.50075	0.17677	3.97122	6.46962	5.04554	9.3537
225	6.50161	0.17677	3.97174	6.47097	5.04713	9.35849
226	6.51191	0.178158	3.97233	6.47166	5.04752	9.36302
227	6.51223	0.180928	3.97321	6.47514	5.05048	9.36617
228	6.51796	0.180928	3.9751	6.47597	5.0523	9.37444
229	6.51814	0.181965	3.98465	6.48056	5.05856	9.39462
230	6.52388	0.18231	3.99057	6.484	5.05982	9.39714
231	6.52393	0.18231	3.99368	6.48893	5.06081	9.39914
232	6.52494	0.182705	3.99518	6.49443	5.06798	9.40742
233	6.52494	0.185069	3.9981	6.49602	5.0707	9.40791
234	6.52599	0.187133	4.00177	6.49966	5.07468	9.4191
235	6.52833	0.189193	4.00844	6.50067	5.08588	9.4304
236	6.53151	0.189193	4.01607	6.50527	5.08907	9.43556
237	6.53536	0.189193	4.01669	6.50543	5.09627	9.45679
238	6.53548	0.189193	4.02581	6.50595	5.09689	9.46264
239	6.53825	0.189193	4.02594	6.50758	5.09824	9.47504
240	6.54235	0.190563	4.02636	6.50806	5.10565	9.48116
241	6.54358	0.193299	4.02696	6.51054	5.10829	9.48144
242	6.54551	0.193299	4.04096	6.51841	5.11375	9.48531
243	6.54723	0.193299	4.04395	6.52808	5.11396	9.49421
244	6.54723	0.194937	4.04775	6.5342	5.11429	9.49517
245	6.54867	0.196806	4.05312	6.53684	5.11727	9.49907
246	6.55004	0.201463	4.05392	6.5407	5.11863	9.49932
247	6.55226	0.202817	4.05668	6.54148	5.12374	9.5084
248	6.55951	0.20552	4.06412	6.54828	5.12411	9.5123
249	6.56029	0.20552	4.0718	6.56075	5.12881	9.51543
250	6.56443	0.206869	4.08271	6.56152	5.12885	9.52612
251	6.56443	0.207542	4.08512	6.56486	5.13054	9.53492
252	6.56509	0.207767	4.08674	6.5678	5.13247	9.53817
253	6.56614	0.20956	4.09486	6.5681	5.13296	9.539
254	6.56921	0.20956	4.10267	6.58035	5.1346	9.54266
255	6.56921	0.211172	4.10349	6.58218	5.13739	9.54604
256	6.57795	0.211575	4.10744	6.58459	5.14307	9.54628
257	6.5839	0.211575	4.10789	6.58472	5.14391	9.54827
258	6.58846	0.213138	4.10853	6.5882	5.14908	9.5531
259	6.59239	0.213585	4.1096	6.59447	5.15248	9.55407
260	6.5932	0.213585	4.11014	6.59672	5.15379	9.56015
261	6.59567	0.213585	4.11204	6.59673	5.15653	9.5605
262	6.59584	0.214588	4.11653	6.60428	5.15929	9.56698
263	6.59805	0.215591	4.11724	6.60442	5.16665	9.56872
264	6.60727	0.217593	4.11841	6.61461	5.16738	9.57512
265	6.61049	0.217593	4.11891	6.61668	5.16773	9.58038
266	6.61959	0.217593	4.1254	6.61697	5.16868	9.58866
267	6.62077	0.217593	4.12964	6.61846	5.17053	9.59282
268	6.6259	0.221585	4.13572	6.61925	5.17112	9.59398
269	6.63388	0.221585	4.1521	6.62102	5.17421	9.60137
270	6.63687	0.225561	4.16743	6.62806	5.17527	9.61277
271	6.63876	0.225561	4.16911	6.62815	5.17596	9.63581
272	6.64119	0.226355	4.17383	6.62956	5.17792	9.63786
273	6.64119	0.229522	4.18175	6.63557	5.18844	9.64616
274	6.64144	0.229522	4.1828	6.64128	5.19112	9.67602
275	6.64144	0.230838	4.18472	6.65066	5.19473	9.67838
276	6.64162	0.231496	4.18801	6.65317	5.19889	9.68433
277	6.64467	0.231496	4.19545	6.66108	5.19943	9.6855
278	6.64732	0.233467	4.19562	6.66507	5.20892	9.69091
279	6.64732	0.233467	4.2016	6.66843	5.20903	9.6933
280	6.65583	0.233467	4.20407	6.66979	5.21392	9.69344
281	6.65672	0.233467	4.20639	6.67374	5.2178	9.69749
282	6.66515	0.233467	4.2128	6.67578	5.22165	9.70064
283	6.66532	0.233467	4.21332	6.67925	5.22241	9.70338
284	6.66538	0.237396	4.21701	6.68664	5.23341	9.72524
285	6.66543	0.237396	4.21782	6.68819	5.23361	9.73282
286	6.66544	0.237396	4.21836	6.69418	5.23408	9.73654
287	6.66658	0.237396	4.22817	6.70246	5.23819	9.74351
288	6.67212	0.237396	4.23195	6.70459	5.23927	9.74475
289	6.67212	0.239355	4.23626	6.70719	5.24105	9.74781
290	6.67266	0.239746	4.23932	6.71613	5.24162	9.76832
291	6.6913	0.24131	4.23944	6.71666	5.24368	9.77441
292	6.70176	0.24131	4.24368	6.72167	5.24565	9.77799
293	6.70644	0.24131	4.24656	6.72169	5.25108	9.79533
294	6.70814	0.24131	4.24788	6.72545	5.25186	9.79935
295	6.71492	0.24131	4.24874	6.72592	5.2541	9.79958
296	6.71625	0.24131	4.25092	6.73922	5.2556	9.8019
297	6.71816	0.243911	4.25119	6.74175	5.25733	9.8039
298	6.71914	0.245209	4.2538	6.74259	5.27121	9.80686
299	6.72434	0.245209	4.25388	6.76235	5.27497	9.8077
300	6.72764	0.245209	4.2545	6.77051	5.28026	9.80811
301	6.72927	0.246505	4.25645	6.77224	5.28235	9.8147
302	6.73354	0.246505	4.26611	6.77687	5.28337	9.81745
303	6.73395	0.248123	4.26633	6.7832	5.28454	9.8211
304	6.7369	0.249092	4.26882	6.79326	5.29229	9.82458
305	6.74057	0.249092	4.27064	6.79734	5.29253	9.83005
306	6.74195	0.249092	4.2721	6.80164	5.2942	9.83096
307	6.74543	0.250642	4.27235	6.81526	5.29855	9.83214
308	6.75273	0.251029	4.27755	6.81849	5.30078	9.83248
309	6.75907	0.251673	4.27901	6.82366	5.30653	9.83374
310	6.76045	0.252961	4.28359	6.83097	5.30735	9.845
311	6.76331	0.252961	4.291	6.83202	5.30763	9.84818
312	6.77183	0.252961	4.29179	6.83613	5.30879	9.84859
313	6.77267	0.256815	4.29455	6.84083	5.31215	9.84938
314	6.77511	0.256815	4.29809	6.85057	5.31359	9.85194
315	6.77511	0.256815	4.30001	6.8512	5.31802	9.85331
316	6.77597	0.259376	4.30104	6.85704	5.32122	9.85943
317	6.77918	0.260654	4.31248	6.85767	5.3228	9.86544
318	6.78028	0.260654	4.32083	6.85796	5.32699	9.87784
319	6.78736	0.26295	4.32138	6.8598	5.33067	9.88036
320	6.79029	0.264478	4.3225	6.86191	5.3315	9.88063
321	6.79431	0.264478	4.32331	6.87824	5.3373	9.88083
322	6.80271	0.264478	4.32669	6.88081	5.34402	9.88214
323	6.80714	0.265568	4.33518	6.88513	5.34646	9.89227
324	6.80734	0.267019	4.33938	6.89654	5.35182	9.89426
325	6.80859	0.267653	4.3406	6.89811	5.35294	9.89618
326	6.81011	0.268287	4.34573	6.9029	5.35766	9.90152
327	6.81136	0.269554	4.34748	6.90528	5.3599	9.90421
328	6.81494	0.270819	4.35007	6.90978	5.36467	9.90438
329	6.8178	0.272083	4.3608	6.91069	5.36591	9.91136
330	6.82282	0.272083	4.36162	6.91331	5.37086	9.91522
331	6.82438	0.274605	4.36517	6.91394	5.37694	9.92416
332	6.82895	0.275863	4.37572	6.9256	5.37737	9.92481
333	6.83556	0.275863	4.37823	6.92942	5.37843	9.92683
334	6.83613	0.275863	4.37855	6.93209	5.37843	9.92899
335	6.83941	0.275863	4.37932	6.93297	5.38167	9.93373
336	6.85174	0.27712	4.38634	6.93307	5.3936	9.93777
337	6.86012	0.27963	4.38851	6.93657	5.39545	9.94577
338	6.86125	0.27963	4.39	6.93769	5.39992	9.95718
339	6.86238	0.27963	4.39608	6.93785	5.40549	9.96061
340	6.86418	0.27963	4.39695	6.93817	5.41275	9.96826
341	6.86708	0.281133	4.40141	6.93995	5.41493	9.97157
342	6.86854	0.281508	4.40288	6.94097	5.41641	9.97412
343	6.86891	0.283382	4.40767	6.94109	5.41641	9.97833
344	6.86891	0.283382	4.40772	6.94353	5.41651	9.97918
345	6.87267	0.283723	4.41763	6.94459	5.41709	9.98286
346	6.87596	0.28463	4.42441	6.94801	5.42092	9.98611
347	6.87677	0.287121	4.43065	6.95045	5.42382	9.98969
348	6.88225	0.287121	4.43147	6.95236	5.42464	9.99088
349	6.89021	0.287121	4.43302	6.957	5.42623	9.99233
350	6.89411	0.287121	4.43824	6.9606	5.42687	9.99296
351	6.89579	0.287121	4.43846	6.96516	5.42781	9.99643
352	6.90564	0.288612	4.44316	6.9688	5.42866	10.004
353	6.90647	0.289605	4.44496	6.97034	5.43214	10.0043
354	6.90847	0.292084	4.44559	6.9721	5.43265	10.005
355	6.90948	0.293497	4.44854	6.97232	5.43347	10.0117
356	6.91186	0.294556	4.44877	6.97482	5.43427	10.0126
357	6.91211	0.294556	4.44926	6.98128	5.4401	10.0133
358	6.91363	0.294556	4.45326	6.98335	5.4402	10.0138
359	6.91699	0.294556	4.45336	6.98485	5.445	10.018
360	6.91738	0.298253	4.46258	6.98621	5.44838	10.0243
361	6.91739	0.298253	4.46623	6.9891	5.45023	10.0251
362	6.9194	0.298253	4.46728	6.99234	5.45107	10.0389
363	6.92264	0.298253	4.46759	6.99319	5.45132	10.0461
364	6.9229	0.299482	4.47117	7.00361	5.45132	10.049
365	6.9242	0.299833	4.47833	7.00403	5.45456	10.0537
366	6.92806	0.301936	4.48735	7.00712	5.45553	10.0546
367	6.93101	0.301936	4.48998	7.00849	5.45668	10.059
368	6.9426	0.301936	4.49062	7.009	5.45685	10.0649
369	6.94458	0.301936	4.49482	7.01665	5.46348	10.0654
370	6.9582	0.304384	4.49839	7.01923	5.46838	10.0679
371	6.96158	0.305083	4.50172	7.02129	5.46881	10.0717
372	6.9635	0.305083	4.50326	7.02627	5.47375	10.0756
373	6.96469	0.305606	4.50854	7.02783	5.47736	10.0758
374	6.96716	0.305606	4.51018	7.02837	5.47883	10.0774
375	6.97036	0.305606	4.51956	7.03311	5.48079	10.078
376	6.9719	0.306826	4.52016	7.03321	5.48154	10.0855
377	6.97213	0.309263	4.52113	7.03491	5.48205	10.0866
378	6.97362	0.309263	4.52231	7.03792	5.48221	10.0955
379	6.98286	0.309263	4.52977	7.04057	5.48782	10.1001
380	6.9836	0.311693	4.53166	7.04371	5.49203	10.1082
381	6.98583	0.312906	4.53497	7.04756	5.49236	10.109
382	6.98978	0.314117	4.53665	7.05255	5.49582	10.1184
383	6.99241	0.316536	4.54189	7.05438	5.49605	10.1234
384	6.99454	0.316536	4.55066	7.06017	5.49605	10.1262
385	6.9966	0.318346	4.55361	7.06102	5.4966	10.1269
386	6.99963	0.318948	4.55637	7.06839	5.49816	10.1313
387	7.0001	0.320152	4.55849	7.06954	5.49816	10.1341
388	7.00385	0.320668	4.5587	7.0706	5.49877	10.1348
389	7.0048	0.321355	4.56221	7.07324	5.50563	10.1444
390	7.01433	0.321956	4.56279	7.07742	5.50821	10.1487
391	7.01736	0.323756	4.56549	7.07894	5.51139	10.1512
392	7.01781	0.32663	4.56875	7.07901	5.51151	10.1535
393	7.0184	0.328541	4.57015	7.08281	5.51746	10.1574
394	7.02244	0.330925	4.57553	7.08675	5.5203	10.1609
395	7.02337	0.330925	4.57657	7.08913	5.52072	10.1614
396	7.02394	0.338042	4.57822	7.08959	5.52455	10.1636
397	7.02611	0.338042	4.58321	7.09533	5.52507	10.1718
398	7.0263	0.338042	4.58434	7.09815	5.52535	10.1779
399	7.0267	0.338042	4.58466	7.10189	5.52573	10.1804
400	7.03153	0.338042	4.58841	7.10209	5.52726	10.181
401	7.03509	0.338042	4.59635	7.10263	5.52926	10.1874
402	7.03669	0.338633	4.59799	7.10558	5.53138	10.1917
403	7.03819	0.343347	4.61887	7.10694	5.53508	10.1972
404	7.03937	0.34511	4.619	7.10826	5.53508	10.1973
405	7.0417	0.34511	4.62308	7.10978	5.5353	10.2
406	7.04396	0.34511	4.63287	7.11245	5.53738	10.2064
407	7.04458	0.34511	4.63293	7.1149	5.54121	10.2104
408	7.04706	0.34511	4.63657	7.1183	5.54135	10.2128
409	7.05023	0.34511	4.63667	7.12351	5.54387	10.2128
410	7.05051	0.346517	4.63712	7.12791	5.5462	10.2129
411	7.05051	0.346517	4.64176	7.13185	5.5503	10.2141
412	7.0554	0.347028	4.64335	7.13722	5.55579	10.2243
413	7.06074	0.347454	4.64648	7.14251	5.56217	10.2288
414	7.06457	0.347454	4.64751	7.14302	5.56251	10.2323
415	7.06524	0.348625	4.64838	7.14377	5.56927	10.2335
416	7.06967	0.349794	4.65249	7.14406	5.57139	10.2349
417	7.07061	0.349794	4.65685	7.14543	5.57139	10.2364
418	7.07761	0.351128	4.65742	7.14671	5.57433	10.2478
419	7.07791	0.352127	4.66128	7.15191	5.57497	10.2484
420	7.08006	0.352127	4.66405	7.15231	5.57508	10.2563
421	7.08144	0.354456	4.67261	7.15585	5.57541	10.2573
422	7.08221	0.357359	4.67837	7.15701	5.57541	10.2573
423	7.08434	0.357833	4.67953	7.15749	5.57629	10.2737
424	7.08917	0.358402	4.68462	7.15768	5.57724	10.2757
425	7.08951	0.359096	4.686	7.16154	5.57724	10.276
426	7.09077	0.359096	4.68801	7.16239	5.57783	10.2825
427	7.09845	0.363254	4.68946	7.16274	5.58421	10.2944
428	7.10113	0.363715	4.69005	7.16657	5.58476	10.2946
429	7.10783	0.366017	4.69139	7.16786	5.58721	10.2989
430	7.11107	0.366017	4.69582	7.16901	5.59202	10.3111
431	7.12318	0.368313	4.69747	7.16927	5.59367	10.3116
432	7.12397	0.369459	4.70321	7.16985	5.59556	10.3134
433	7.12516	0.369459	4.70358	7.17024	5.59609	10.3274
434	7.12971	0.369459	4.70464	7.17992	5.59638	10.3335
435	7.13153	0.370604	4.70609	7.18349	5.59835	10.3335
436	7.13202	0.371176	4.70625	7.18382	5.59966	10.3359
437	7.13518	0.37289	4.71119	7.18401	5.59966	10.3361
438	7.13518	0.374259	4.71207	7.18649	5.59968	10.3361
439	7.13719	0.376309	4.71266	7.19207	5.60665	10.3393
440	7.13826	0.376309	4.71353	7.19345	5.60673	10.3498
441	7.14151	0.377446	4.71394	7.19959	5.60952	10.3511
442	7.14279	0.378355	4.7179	7.20274	5.6107	10.3581
443	7.1432	0.379716	4.71878	7.20965	5.61151	10.3649
444	7.14722	0.379716	4.72139	7.21198	5.61306	10.365
445	7.14788	0.383789	4.723	7.21309	5.61306	10.3669
446	7.15325	0.386496	4.72791	7.21378	5.6133	10.3713
447	7.1591	0.386496	4.73422	7.21446	5.61416	10.3848
448	7.15926	0.389869	4.73453	7.21532	5.61432	10.395
449	7.16175	0.389869	4.74157	7.21532	5.61474	10.3956
450	7.16192	0.389869	4.74197	7.21643	5.61474	10.3988
451	7.17072	0.389869	4.74295	7.22012	5.61744	10.402
452	7.17405	0.39099	4.74481	7.22119	5.61744	10.4045
453	7.17405	0.39099	4.74601	7.22245	5.62896	10.4073
454	7.17773	0.391311	4.74637	7.2281	5.62896	10.4134
455	7.17923	0.391551	4.75351	7.23163	5.63658	10.4216
456	7.18929	0.39323	4.7571	7.23174	5.63726	10.4255
457	7.19038	0.394348	4.75999	7.2345	5.63781	10.4255
458	7.19432	0.39658	4.76036	7.23569	5.63798	10.4262
459	7.19873	0.397694	4.76222	7.24501	5.63891	10.4316
460	7.19931	0.399919	4.76414	7.24971	5.63891	10.4395
461	7.2032	0.399919	4.7647	7.24999	5.64186	10.4425
462	7.20697	0.399919	4.76578	7.25009	5.64405	10.4445
463	7.21158	0.400871	4.76982	7.25112	5.64546	10.447
464	7.21331	0.401585	4.77333	7.25251	5.64546	10.4515
465	7.21891	0.403247	4.77645	7.25353	5.64705	10.453
466	7.21948	0.403247	4.78031	7.25483	5.64705	10.4558
467	7.22415	0.406564	4.78788	7.25727	5.64788	10.4579
468	7.22641	0.406564	4.79563	7.25735	5.64797	10.461
469	7.22801	0.406564	4.80317	7.26291	5.65056	10.4631
470	7.23355	0.40921	4.80636	7.26351	5.6525	10.4647
471	7.23747	0.40987	4.80948	7.2638	5.6539	10.466
472	7.2378	0.40987	4.81036	7.26405	5.65569	10.4731
473	7.24155	0.40987	4.81542	7.26803	5.65601	10.4775
474	7.24465	0.40987	4.81832	7.27065	5.65695	10.4779
475	7.24672	0.410969	4.82661	7.27393	5.65695	10.4807
476	7.24762	0.410969	4.8277	7.27408	5.6572	10.4811
477	7.25061	0.416449	4.84236	7.27584	5.65742	10.4911
478	7.25204	0.419722	4.84548	7.2839	5.66333	10.4912
479	7.25767	0.419722	4.8472	7.28412	5.67275	10.4912
480	7.25919	0.420539	4.85178	7.28571	5.68203	10.4922
481	7.25941	0.421122	4.85595	7.28669	5.68366	10.4952
482	7.26375	0.421588	4.85629	7.28902	5.68523	10.4989
483	7.2644	0.42407	4.85817	7.29179	5.68601	10.5001
484	7.26526	0.425588	4.86455	7.29218	5.68609	10.5013
485	7.26961	0.427859	4.86568	7.29235	5.68609	10.508
486	7.2747	0.429479	4.86697	7.29355	5.68609	10.5106
487	7.27522	0.429479	4.87425	7.29748	5.68823	10.5162
488	7.27935	0.434321	4.87796	7.2982	5.68862	10.5201
489	7.28062	0.435931	4.87853	7.29824	5.69059	10.5226
490	7.28142	0.437167	4.87861	7.30054	5.69776	10.5259
491	7.28175	0.437537	4.87967	7.3006	5.70377	10.5284
492	7.28316	0.439141	4.88214	7.30479	5.70591	10.5396
493	7.28318	0.439141	4.88927	7.30652	5.70875	10.54
494	7.28468	0.439141	4.88947	7.30789	5.71254	10.5455
495	7.2853	0.440422	4.89135	7.30966	5.71834	10.5486
496	7.2853	0.441275	4.89136	7.31513	5.71834	10.5509
497	7.29232	0.442341	4.89257	7.32151	5.71877	10.5621
498	7.29451	0.443405	4.89295	7.3234	5.71901	10.5627
499	7.29461	0.445531	4.89381	7.33585	5.72011	10.5628
500	7.29519	0.445531	4.90331	7.33594	5.72133	10.5664
501	7.301	0.445531	4.90891	7.33839	5.72588	10.5702
502	7.30506	0.447122	4.91539	7.34092	5.72588	10.5712
503	7.31189	0.449768	4.92024	7.34401	5.72726	10.572
504	7.31217	0.453286	4.92139	7.34528	5.73023	10.5755
505	7.31444	0.453777	4.92145	7.34924	5.73247	10.5771
506	7.3145	0.45504	4.92623	7.35255	5.73459	10.5799
507	7.31816	0.45504	4.92699	7.35785	5.73595	10.5948
508	7.3267	0.456091	4.93205	7.35955	5.73697	10.5986
509	7.32737	0.456391	4.93795	7.3612	5.73697	10.6002
510	7.33143	0.45819	4.93856	7.3634	5.73722	10.6055
511	7.33152	0.461329	4.94253	7.36653	5.74022	10.6078
512	7.33316	0.461329	4.94947	7.36973	5.74022	10.6086
513	7.33567	0.462374	4.95781	7.37293	5.74062	10.611
514	7.34	0.463566	4.95862	7.37655	5.74148	10.6192
515	7.34	0.464459	4.9659	7.37811	5.74235	10.6252
516	7.34122	0.466956	4.96877	7.37901	5.74436	10.6258
517	7.34235	0.47069	4.97278	7.38153	5.74439	10.6263
518	7.34689	0.47069	4.97335	7.38359	5.74507	10.6416
519	7.35029	0.473791	4.97911	7.38541	5.74561	10.6425
520	7.35069	0.474822	4.98063	7.38711	5.746	10.6485
521	7.35088	0.476882	4.98266	7.38999	5.74891	10.6513
522	7.35207	0.478116	4.98464	7.39	5.74915	10.6582
523	7.35224	0.479964	4.98973	7.39127	5.75038	10.6583
524	7.3582	0.483036	4.99182	7.39154	5.7561	10.659
525	7.36236	0.486099	5.00252	7.39362	5.75824	10.6596
526	7.37341	0.490893	5.00282	7.40464	5.76548	10.6683
527	7.37377	0.491589	5.0115	7.40759	5.76548	10.6706
528	7.37843	0.492197	5.02073	7.4079	5.76934	10.673
529	7.37897	0.495232	5.02124	7.4095	5.77083	10.6742
530	7.37897	0.495232	5.02242	7.41262	5.77689	10.677
531	7.38036	0.495232	5.02399	7.41436	5.7772	10.6773
532	7.38308	0.495232	5.02472	7.41598	5.77816	10.6809
533	7.3839	0.496883	5.02564	7.41878	5.77816	10.6854
534	7.3879	0.49725	5.02629	7.42361	5.77829	10.6923
535	7.38797	0.499264	5.02944	7.4285	5.7785	10.6959
536	7.38807	0.499767	5.02986	7.43102	5.78116	10.7013
537	7.3897	0.501274	5.0356	7.4374	5.78116	10.7021
538	7.38974	0.501274	5.03977	7.43848	5.78397	10.7023
539	7.39131	0.50328	5.04146	7.43884	5.78397	10.7026
540	7.39213	0.504282	5.04336	7.43956	5.78699	10.7029
541	7.39694	0.505282	5.04441	7.44155	5.78699	10.7056
542	7.4033	0.505282	5.04497	7.44161	5.78879	10.7144
543	7.40405	0.505782	5.04589	7.44361	5.78889	10.719
544	7.40498	0.508776	5.05129	7.4469	5.79238	10.7254
545	7.40666	0.51027	5.06137	7.44762	5.79303	10.7266
546	7.40818	0.51027	5.06386	7.44788	5.79392	10.7274
547	7.40818	0.51027	5.06502	7.45268	5.79521	10.7282
548	7.40933	0.513251	5.06505	7.45645	5.79678	10.7283
549	7.41056	0.513251	5.06552	7.45828	5.79678	10.729
550	7.41208	0.519185	5.06914	7.46301	5.79836	10.7299
551	7.41522	0.519185	5.07321	7.46516	5.79836	10.7314
552	7.4158	0.520368	5.07853	7.46583	5.79998	10.7319
553	7.41877	0.521033	5.08325	7.46902	5.80634	10.7332
554	7.42572	0.521156	5.08385	7.47345	5.80811	10.7414
555	7.42648	0.525085	5.08687	7.47453	5.80835	10.744
556	7.42794	0.525085	5.08719	7.4777	5.80878	10.747
557	7.4324	0.525085	5.08766	7.48413	5.80878	10.748
558	7.43244	0.526555	5.08949	7.49335	5.81007	10.7493
559	7.43287	0.527044	5.08949	7.49463	5.81039	10.7505
560	7.43599	0.528022	5.09106	7.49753	5.81676	10.7515
561	7.44896	0.53095	5.09361	7.5008	5.81693	10.7551
562	7.44999	0.53387	5.09876	7.5048	5.81826	10.758
563	7.45011	0.536782	5.09944	7.5052	5.81854	10.7603
564	7.45042	0.536782	5.10149	7.50851	5.81979	10.763
565	7.4511	0.539104	5.10394	7.5105	5.82065	10.7713
566	7.45263	0.539684	5.11004	7.51339	5.82065	10.783
567	7.45319	0.539684	5.11055	7.5161	5.82101	10.7839
568	7.45947	0.539684	5.11135	7.51767	5.82261	10.7839
569	7.45957	0.539684	5.11175	7.52103	5.82332	10.7877
570	7.46259	0.539684	5.11346	7.52689	5.82332	10.7884
571	7.46927	0.54065	5.11349	7.53143	5.83448	10.7912
572	7.46961	0.542579	5.11694	7.53473	5.8366	10.7926
573	7.48316	0.545465	5.11729	7.53512	5.8374	10.7991
574	7.48583	0.545465	5.11868	7.53543	5.8374	10.8003
575	7.48629	0.547521	5.12052	7.5365	5.83794	10.8006
576	7.48748	0.548343	5.12107	7.53732	5.83794	10.8012
577	7.48851	0.548343	5.12234	7.53738	5.83984	10.8059
578	7.48924	0.549778	5.12236	7.53797	5.83984	10.8088
579	7.4893	0.551212	5.12352	7.53949	5.84283	10.8097
580	7.49139	0.554073	5.12678	7.54141	5.84753	10.8134
581	7.49899	0.555976	5.13978	7.54268	5.84753	10.8181
582	7.50049	0.555976	5.14142	7.54695	5.84781	10.8193
583	7.50273	0.557876	5.14297	7.54999	5.84839	10.8203
584	7.50445	0.559772	5.14541	7.553	5.84903	10.8266
585	7.50629	0.559772	5.1494	7.55303	5.85451	10.8268
586	7.50629	0.559772	5.14991	7.55324	5.85502	10.8313
587	7.50719	0.562042	5.15414	7.55332	5.85662	10.8382
588	7.50945	0.562608	5.15521	7.55356	5.85662	10.8462
589	7.51053	0.562608	5.16008	7.55485	5.85712	10.8507
590	7.51332	0.564772	5.16101	7.55907	5.85929	10.8521
591	7.51876	0.564809	5.16132	7.56238	5.86258	10.8594
592	7.52142	0.565437	5.16134	7.56624	5.86306	10.8616
593	7.52192	0.566849	5.16383	7.56809	5.86421	10.8645
594	7.522	0.568258	5.16553	7.56991	5.86548	10.8645
595	7.52317	0.568258	5.16868	7.57235	5.86677	10.8648
596	7.53194	0.569197	5.1759	7.57566	5.86677	10.8656
597	7.53264	0.569947	5.17606	7.57679	5.86947	10.8665
598	7.53322	0.569947	5.17747	7.57713	5.86947	10.8745
599	7.53435	0.571071	5.17859	7.58011	5.87164	10.8779
600	7.53871	0.571071	5.18141	7.58358	5.87164	10.8909
601	7.5393	0.571071	5.18411	7.58512	5.87254	10.894
602	7.53977	0.571071	5.18435	7.58582	5.87254	10.898
603	7.53982	0.573876	5.18913	7.58612	5.87328	10.898
604	7.54058	0.573876	5.19008	7.59075	5.8733	10.8987
605	7.54828	0.575431	5.19314	7.5994	5.87454	10.9029
606	7.54848	0.576674	5.19719	7.60023	5.87454	10.9046
607	7.54895	0.57779	5.19776	7.60787	5.87505	10.9066
608	7.54945	0.578069	5.19843	7.60959	5.8769	10.9075
609	7.55033	0.578196	5.20085	7.60988	5.87727	10.9108
610	7.55134	0.579065	5.20125	7.61258	5.88013	10.9119
611	7.55328	0.579463	5.20418	7.61298	5.88177	10.9119
612	7.55543	0.579861	5.21367	7.61425	5.88587	10.9154
613	7.56092	0.586403	5.21543	7.61428	5.88587	10.9164
614	7.56137	0.587048	5.21881	7.61538	5.88696	10.9195
615	7.56789	0.587785	5.22483	7.61572	5.88696	10.9285
616	7.56843	0.587785	5.22784	7.61969	5.8893	10.9294
617	7.56973	0.587785	5.23092	7.62165	5.89295	10.9336
618	7.57278	0.587785	5.23145	7.62342	5.89295	10.9338
619	7.57404	0.587785	5.23416	7.62507	5.8947	10.9415
620	7.57626	0.590544	5.23663	7.62827	5.90087	10.943
621	7.57651	0.590544	5.24201	7.6291	5.90276	10.9435
622	7.5781	0.590544	5.24347	7.63417	5.90466	10.9457
623	7.57867	0.593295	5.24442	7.63974	5.90696	10.9502
624	7.57867	0.593295	5.24598	7.63999	5.90696	10.9565
625	7.57895	0.595125	5.24745	7.64073	5.90732	10.9594
626	7.57895	0.596586	5.25057	7.64315	5.91176	10.9621
627	7.57975	0.596951	5.25488	7.64374	5.91179	10.9621
628	7.5812	0.597407	5.26249	7.64832	5.918	10.963
629	7.58174	0.597681	5.26688	7.64901	5.91869	10.9642
630	7.58317	0.598774	5.2676	7.64999	5.91881	10.9686
631	7.58551	0.601503	5.2705	7.65212	5.91939	10.9687
632	7.5876	0.603447	5.27353	7.65374	5.91939	10.9687
633	7.58773	0.604224	5.27897	7.65501	5.92071	10.972
634	7.59194	0.605582	5.28225	7.65933	5.92071	10.9737
635	7.59236	0.606938	5.28276	7.65937	5.92437	10.9757
636	7.59939	0.607841	5.28358	7.65984	5.92465	10.9822
637	7.60126	0.609644	5.28586	7.66011	5.92465	10.9848
638	7.60164	0.612343	5.29273	7.66062	5.92467	10.9854
639	7.60164	0.615035	5.29413	7.66078	5.92467	10.9863
640	7.60268	0.615035	5.29621	7.66088	5.92685	10.9886
641	7.60342	0.615035	5.29912	7.66138	5.9274	10.989
642	7.60504	0.616826	5.29923	7.66676	5.92865	10.9918
643	7.6083	0.618613	5.30153	7.66758	5.92865	10.9929
644	7.6083	0.621733	5.30163	7.66864	5.9316	10.9935
645	7.61074	0.623068	5.30334	7.66885	5.9327	10.9974
646	7.61659	0.623068	5.30877	7.67027	5.93327	11.0071
647	7.61976	0.623068	5.31196	7.67033	5.93458	11.0106
648	7.62059	0.623068	5.31198	7.67545	5.93458	11.0131
649	7.62059	0.623956	5.32196	7.68024	5.93479	11.0193
650	7.62294	0.625066	5.32254	7.68625	5.93521	11.0196
651	7.62615	0.628008	5.32625	7.68627	5.93521	11.0218
652	7.62882	0.628387	5.33004	7.68945	5.9376	11.0232
653	7.63231	0.629712	5.34026	7.69178	5.94133	11.0235
654	7.63393	0.631036	5.34313	7.69251	5.94133	11.0244
655	7.63487	0.632094	5.34549	7.69469	5.94918	11.0265
656	7.63546	0.633678	5.35534	7.69723	5.9495	11.0296
657	7.63773	0.633678	5.35677	7.69953	5.94953	11.0306
658	7.63777	0.636313	5.35739	7.70225	5.95034	11.0306
659	7.63822	0.636313	5.36072	7.7036	5.95244	11.034
660	7.63936	0.638066	5.36373	7.70872	5.95244	11.0344
661	7.63959	0.638416	5.36719	7.70933	5.96021	11.0402
662	7.63968	0.641563	5.36793	7.71093	5.96093	11.0438
663	7.64204	0.641563	5.37545	7.7118	5.96093	11.0442
664	7.64239	0.641563	5.37871	7.71204	5.96114	11.0471
665	7.64239	0.644177	5.37909	7.71629	5.96114	11.0474
666	7.64258	0.644177	5.38533	7.7167	5.9616	11.0516
667	7.64487	0.644923	5.38886	7.71702	5.96533	11.0539
668	7.65059	0.645916	5.3948	7.72082	5.96608	11.0559
669	7.65234	0.646785	5.3977	7.7221	5.96881	11.058
670	7.65571	0.646785	5.40016	7.72534	5.96881	11.0624
671	7.65794	0.648519	5.40935	7.72722	5.96883	11.0627
672	7.65863	0.649385	5.40947	7.73035	5.97016	11.0633
673	7.66064	0.65198	5.41171	7.73162	5.97221	11.0652
674	7.66131	0.65198	5.41596	7.73387	5.9727	11.0653
675	7.66141	0.653705	5.4183	7.73909	5.97298	11.0773
676	7.66266	0.654567	5.41904	7.73976	5.97327	11.0779
677	7.66281	0.655858	5.42049	7.74174	5.98493	11.0786
678	7.66343	0.657148	5.42116	7.7422	5.98826	11.0857
679	7.66582	0.657148	5.42143	7.74865	5.98826	11.0865
680	7.67069	0.659722	5.42187	7.74948	5.99055	11.0887
681	7.67243	0.660236	5.42204	7.74983	5.99336	11.0986
682	7.67336	0.66485	5.4281	7.75171	5.99336	11.1017
683	7.67347	0.66485	5.42968	7.75764	5.99745	11.1017
684	7.67417	0.666383	5.43005	7.75902	5.99777	11.1024
685	7.67443	0.667404	5.4306	7.75916	5.99785	11.1123
686	7.68052	0.669104	5.43501	7.75984	5.99785	11.1139
687	7.68072	0.669443	5.43713	7.76111	5.99888	11.1149
688	7.68097	0.6708	5.43808	7.76129	5.99977	11.1153
689	7.68136	0.672493	5.43924	7.76185	6.00105	11.1154
690	7.68234	0.672493	5.44016	7.76514	6.00105	11.1161
691	7.6866	0.672493	5.44051	7.76607	6.00111	11.1194
692	7.68753	0.674184	5.44091	7.77363	6.0013	11.1235
693	7.68985	0.674522	5.44439	7.77483	6.00214	11.1264
694	7.69294	0.675872	5.44946	7.77597	6.00214	11.1308
695	7.69424	0.677557	5.45031	7.77738	6.00234	11.1357
696	7.69476	0.677557	5.45064	7.78007	6.00372	11.1376
697	7.69678	0.677557	5.45674	7.78119	6.00432	11.139
698	7.70127	0.680079	5.4656	7.78301	6.00835	11.1435
699	7.70737	0.680079	5.46698	7.7837	6.01249	11.1435
700	7.70837	0.682595	5.46787	7.78467	6.01352	11.1488
701	7.71106	0.682595	5.47408	7.78664	6.0136	11.1541
702	7.71479	0.682595	5.48114	7.78866	6.01431	11.157
703	7.71491	0.68385	5.49064	7.78899	6.01431	11.1582
704	7.71557	0.685104	5.4907	7.79333	6.01663	11.1592
705	7.71766	0.685104	5.49082	7.79377	6.02505	11.1596
706	7.72045	0.685104	5.49491	7.79428	6.02559	11.1691
707	7.72101	0.689273	5.50298	7.79775	6.0309	11.1713
708	7.72192	0.69508	5.50333	7.7984	6.03143	11.1782
709	7.72501	0.69508	5.50602	7.79897	6.03143	11.1832
710	7.72584	0.695906	5.50632	7.79999	6.03657	11.1841
711	7.72614	0.697558	5.50951	7.80087	6.03657	11.1855
712	7.72807	0.697558	5.50967	7.80091	6.03732	11.1873
713	7.72864	0.70003	5.50998	7.80328	6.03821	11.1873
714	7.72864	0.704956	5.51065	7.80398	6.03996	11.188
715	7.72906	0.706009	5.51721	7.8081	6.03996	11.1889
716	7.73547	0.70741	5.52003	7.80888	6.04092	11.1905
717	7.73828	0.70741	5.52545	7.80967	6.04092	11.1911
718	7.73865	0.709858	5.5301	7.81222	6.04118	11.1969
719	7.7396	0.710906	5.53049	7.81226	6.04118	11.1982
720	7.74787	0.7123	5.53582	7.81272	6.04466	11.1997
721	7.75547	0.7123	5.53611	7.81631	6.04466	11.204
722	7.75841	0.713519	5.53638	7.81701	6.04648	11.2055
723	7.75937	0.714128	5.53648	7.82069	6.05015	11.2075
724	7.76093	0.714737	5.54257	7.82069	6.05137	11.208
725	7.76111	0.715223	5.54532	7.82584	6.053	11.2123
726	7.76201	0.715547	5.54666	7.82623	6.05307	11.2145
727	7.76287	0.717773	5.5497	7.82788	6.0564	11.2196
728	7.76355	0.719591	5.54992	7.82941	6.05872	11.2197
729	7.76564	0.722975	5.55413	7.83034	6.05872	11.2215
730	7.76626	0.723618	5.56274	7.8317	6.06115	11.2229
731	7.76626	0.72394	5.5637	7.83303	6.06306	11.224
732	7.76875	0.724422	5.56506	7.83324	6.06625	11.2245
733	7.77158	0.724422	5.56581	7.83524	6.06894	11.2245
734	7.77498	0.725225	5.56802	7.83861	6.06894	11.2245
735	7.77713	0.726829	5.57145	7.84372	6.06992	11.228
736	7.77933	0.728963	5.57523	7.84489	6.07249	11.2291
737	7.78142	0.72923	5.57877	7.84509	6.07317	11.2291
738	7.78142	0.72923	5.58412	7.84562	6.0739	11.2292
739	7.78255	0.731625	5.5867	7.84584	6.07427	11.2332
740	7.79719	0.731625	5.58819	7.84597	6.07427	11.2342
741	7.79906	0.733219	5.58829	7.84876	6.07566	11.2404
742	7.80024	0.733363	5.58954	7.85015	6.07596	11.2415
743	7.80024	0.734015	5.5937	7.85055	6.07604	11.2449
744	7.80036	0.734015	5.59397	7.85305	6.07749	11.251
745	7.80469	0.734355	5.59408	7.85951	6.07767	11.2619
746	7.80472	0.73481	5.5947	7.8599	6.07767	11.2621
747	7.81248	0.736398	5.59515	7.86073	6.0822	11.2623
748	7.81281	0.736398	5.59798	7.86159	6.08383	11.2665
749	7.8135	0.736398	5.59978	7.86296	6.0852	11.2673
750	7.81794	0.738777	5.60361	7.86362	6.08539	11.2682
751	7.81794	0.738777	5.60907	7.86568	6.08976	11.2718
752	7.81801	0.741149	5.61326	7.86738	6.08976	11.2735
753	7.81871	0.742333	5.61815	7.86847	6.09088	11.2748
754	7.82409	0.743516	5.62373	7.86862	6.0923	11.2797
755	7.82584	0.745877	5.62771	7.86955	6.0923	11.284
756	7.82781	0.745877	5.6323	7.87352	6.09531	11.2869
757	7.82867	0.749409	5.63394	7.87523	6.09531	11.2886
758	7.82894	0.752928	5.63501	7.87828	6.096	11.294
759	7.83415	0.752928	5.63871	7.88098	6.096	11.2987
760	7.83433	0.755267	5.63874	7.88111	6.09664	11.2999
761	7.83694	0.755267	5.6398	7.88165	6.09664	11.3051
762	7.83871	0.755851	5.64157	7.88332	6.0974	11.3061
763	7.84406	0.756824	5.65289	7.88366	6.0974	11.3071
764	7.84457	0.757601	5.65927	7.88535	6.09993	11.3123
765	7.84472	0.758999	5.66098	7.8867	6.09996	11.3159
766	7.84898	0.759929	5.66271	7.89101	6.09996	11.3235
767	7.85061	0.759929	5.66291	7.89237	6.10233	11.3235
768	7.85086	0.759929	5.66343	7.8924	6.11048	11.3261
769	7.85099	0.762252	5.66572	7.8928	6.11755	11.3262
770	7.85528	0.762252	5.66616	7.89613	6.11978	11.3263
771	7.85582	0.76457	5.66629	7.90024	6.12053	11.3316
772	7.86037	0.76457	5.67114	7.90144	6.12056	11.3319
773	7.86615	0.76457	5.67412	7.90168	6.12253	11.3321
774	7.87257	0.766882	5.67545	7.90324	6.12253	11.3334
775	7.87265	0.766882	5.67981	7.90748	6.12431	11.3346
776	7.87265	0.766882	5.68025	7.90863	6.1251	11.3383
777	7.87409	0.769189	5.68129	7.90981	6.12753	11.3388
778	7.87409	0.769189	5.68392	7.91228	6.12753	11.3388
779	7.8763	0.770724	5.68435	7.91795	6.12838	11.3389
780	7.87656	0.77103	5.68989	7.91967	6.12929	11.3413
781	7.87899	0.77149	5.6914	7.9227	6.13161	11.3445
782	7.88021	0.774551	5.69151	7.92275	6.13221	11.3452
783	7.88333	0.774551	5.6934	7.92405	6.13221	11.3505
784	7.88424	0.774805	5.69488	7.92885	6.13835	11.3623
785	7.89013	0.775315	5.70017	7.93066	6.13922	11.3651
786	7.89014	0.77684	5.70018	7.93282	6.14178	11.3658
787	7.89075	0.77684	5.70022	7.93319	6.1418	11.3684
788	7.89076	0.778363	5.70166	7.93419	6.14351	11.3741
789	7.89304	0.780644	5.70588	7.93585	6.14351	11.3856
790	7.89415	0.784433	5.7067	7.93731	6.1454	11.3861
791	7.90014	0.785643	5.70957	7.93949	6.1454	11.3875
792	7.9037	0.785643	5.71344	7.9405	6.14901	11.3882
793	7.90566	0.785756	5.71398	7.94576	6.14901	11.3904
794	7.90582	0.786978	5.71532	7.94619	6.14943	11.3904
795	7.90654	0.787454	5.71634	7.9465	6.15022	11.393
796	7.90798	0.788962	5.71949	7.94834	6.15051	11.3938
797	7.90892	0.790467	5.72172	7.95052	6.15642	11.3998
798	7.90896	0.79347	5.72194	7.9507	6.15941	11.4019
799	7.91258	0.795566	5.72602	7.95502	6.15941	11.4027
800	7.91291	0.796464	5.72698	7.95765	6.15948	11.4031
801	7.91335	0.796464	5.73329	7.9584	6.16197	11.4031
802	7.91471	0.798703	5.73812	7.96555	6.16352	11.4031
803	7.917	0.799449	5.73905	7.96633	6.16352	11.4033
804	7.92252	0.800938	5.74123	7.96659	6.16461	11.4061
805	7.92355	0.803168	5.74598	7.97008	6.16461	11.4099
806	7.92379	0.803168	5.75244	7.97151	6.16544	11.4105
807	7.92762	0.804281	5.758	7.97345	6.1655	11.4149
808	7.92809	0.805392	5.7587	7.97365	6.16897	11.4154
809	7.92896	0.805392	5.76074	7.97437	6.16897	11.4194
810	7.92896	0.80638	5.76225	7.97499	6.17249	11.4284
811	7.92955	0.807612	5.76284	7.97561	6.17529	11.4285
812	7.93383	0.809827	5.76443	7.97649	6.1755	11.4295
813	7.93428	0.810712	5.76877	7.97812	6.1755	11.4296
814	7.93522	0.812037	5.77042	7.97847	6.17599	11.4317
815	7.93854	0.812479	5.7713	7.98016	6.17763	11.4317
816	7.93954	0.814242	5.7715	7.98509	6.17979	11.4406
817	7.94008	0.814242	5.77193	7.98601	6.18164	11.4432
818	7.94334	0.814242	5.77787	7.98618	6.18259	11.4444
819	7.94343	0.814976	5.78146	7.98635	6.18391	11.4448
820	7.94565	0.816442	5.78336	7.98909	6.18402	11.4476
821	7.95004	0.819515	5.78387	7.98966	6.18677	11.4479
822	7.95087	0.821634	5.78564	7.99003	6.18677	11.4512
823	7.95817	0.824105	5.79426	7.99012	6.19283	11.4518
824	7.95852	0.825195	5.79464	7.99172	6.19283	11.4546
825	7.95889	0.825195	5.79861	7.99179	6.1929	11.4548
826	7.95919	0.827372	5.79932	7.99479	6.19438	11.455
827	7.96026	0.82882	5.79993	7.99498	6.195	11.4562
828	7.96214	0.829543	5.80151	8.00026	6.1966	11.4566
829	7.96339	0.82974	5.80269	8.00168	6.19689	11.4566
830	7.96339	0.83171	5.80461	8.00503	6.19689	11.4579
831	7.96798	0.833632	5.80832	8.00646	6.19725	11.4595
832	7.96974	0.833872	5.8112	8.00878	6.19898	11.4609
833	7.97091	0.834181	5.81268	8.00947	6.19898	11.4611
834	7.97165	0.834952	5.81351	8.00993	6.20097	11.4642
835	7.97353	0.83603	5.81422	8.01143	6.20129	11.4671
836	7.97584	0.83603	5.815	8.01304	6.20601	11.4671
837	7.97978	0.83603	5.82022	8.01361	6.20601	11.469
838	7.98255	0.838039	5.82098	8.01388	6.2068	11.4691
839	7.98366	0.838613	5.82272	8.01394	6.20994	11.4724
840	7.98426	0.842475	5.82517	8.019	6.20994	11.4776
841	7.99232	0.843188	5.82522	8.02138	6.21216	11.4807
842	7.99235	0.844614	5.8269	8.02166	6.21244	11.4817
843	7.9933	0.844614	5.82804	8.02202	6.21488	11.4821
844	7.9933	0.84539	5.83185	8.02386	6.21488	11.4832
845	7.99524	0.846037	5.83399	8.02505	6.21569	11.4845
846	7.99743	0.846037	5.83576	8.02603	6.2178	11.4865
847	7.99743	0.846748	5.83754	8.02703	6.2178	11.4866
848	8.00122	0.847175	5.8426	8.02846	6.2178	11.4902
849	8.0028	0.848878	5.84541	8.02897	6.21791	11.4905
850	8.00325	0.848878	5.84552	8.02951	6.21791	11.4913
851	8.00503	0.854536	5.8517	8.03053	6.21882	11.4919
852	8.00702	0.855241	5.8518	8.03564	6.21882	11.4959
853	8.00883	0.855241	5.86286	8.03647	6.21914	11.497
854	8.01225	0.857353	5.8664	8.03967	6.22271	11.4974
855	8.01341	0.858407	5.86762	8.0415	6.22271	11.4991
856	8.01538	0.860679	5.86898	8.0416	6.22273	11.4991
857	8.01618	0.863662	5.87246	8.04193	6.22273	11.4991
858	8.01878	0.863662	5.87677	8.04385	6.22317	11.5009
859	8.0189	0.864361	5.87798	8.04453	6.22348	11.5019
860	8.0212	0.865757	5.87855	8.04752	6.22348	11.5071
861	8.0214	0.865757	5.88355	8.04842	6.22398	11.5072
862	8.0242	0.869932	5.88414	8.05274	6.22796	11.5099
863	8.02923	0.870527	5.8869	8.056	6.23329	11.5117
864	8.02923	0.872013	5.88882	8.05675	6.23329	11.5117
865	8.02944	0.872013	5.88959	8.0584	6.23439	11.5121
866	8.03077	0.873052	5.89218	8.05853	6.23476	11.5146
867	8.03303	0.873398	5.89307	8.0587	6.23476	11.5153
868	8.03348	0.874683	5.89602	8.06007	6.23594	11.5189
869	8.03505	0.876163	5.89749	8.06277	6.23594	11.5205
870	8.03577	0.878231	5.89789	8.06402	6.23692	11.5207
871	8.0358	0.88441	5.89999	8.06433	6.23854	11.5225
872	8.04053	0.887632	5.90009	8.06791	6.23891	11.5257
873	8.04212	0.888918	5.90211	8.07031	6.23974	11.5279
874	8.04481	0.89259	5.90408	8.07406	6.24255	11.5285
875	8.04964	0.89259	5.90627	8.07416	6.24325	11.5311
876	8.0511	0.89259	5.90646	8.07517	6.24582	11.5315
877	8.05395	0.894625	5.91168	8.0754	6.24582	11.5343
878	8.05561	0.896655	5.91307	8.07598	6.24794	11.539
879	8.05815	0.900704	5.91447	8.07876	6.24931	11.5425
880	8.05941	0.900704	5.91586	8.07942	6.24931	11.5442
881	8.06189	0.900704	5.91618	8.0797	6.25007	11.5452
882	8.06575	0.900704	5.92036	8.08165	6.25007	11.5487
883	8.06746	0.901377	5.92048	8.08482	6.25046	11.5495
884	8.07079	0.902722	5.92291	8.08622	6.25046	11.5557
885	8.07501	0.903874	5.923	8.08819	6.25131	11.5571
886	8.07838	0.904736	5.92608	8.09019	6.25284	11.5599
887	8.07839	0.906077	5.9281	8.09043	6.25284	11.5623
888	8.07839	0.906747	5.92812	8.09091	6.25409	11.5674
889	8.07875	0.906747	5.93326	8.09275	6.25409	11.5676
890	8.07875	0.906747	5.93725	8.09275	6.25628	11.5682
891	8.07903	0.908753	5.93957	8.09398	6.25628	11.5698
892	8.08152	0.90942	5.94497	8.0946	6.25788	11.5709
893	8.08453	0.911554	5.94516	8.09707	6.25788	11.5718
894	8.08698	0.914747	5.9494	8.09884	6.25795	11.5743
895	8.08798	0.91541	5.95354	8.09922	6.25795	11.5744
896	8.09205	0.917134	5.95704	8.09987	6.25862	11.5753
897	8.09221	0.920705	5.9659	8.10089	6.25862	11.5805
898	8.09271	0.920705	5.9679	8.10202	6.25887	11.582
899	8.09493	0.921365	5.97139	8.10258	6.25899	11.5823
900	8.09493	0.924658	5.97584	8.10311	6.25899	11.5854
901	8.09605	0.925643	5.97689	8.10332	6.25904	11.5869
902	8.09886	0.926628	5.98515	8.1038	6.25908	11.5875
903	8.10076	0.928595	5.98538	8.10692	6.26151	11.5887
904	8.10168	0.928595	5.98726	8.10921	6.26165	11.5897
905	8.10792	0.928595	5.98855	8.10998	6.26658	11.593
906	8.10981	0.931864	5.98937	8.11053	6.26658	11.5945
907	8.11228	0.932299	5.99671	8.11167	6.26928	11.5946
908	8.11323	0.932516	5.99689	8.11291	6.26965	11.5964
909	8.11646	0.932516	5.99946	8.11409	6.27051	11.5995
910	8.11895	0.93369	6.00141	8.11491	6.27051	11.6015
911	8.12006	0.934471	6.0053	8.11643	6.27105	11.6032
912	8.12241	0.936423	6.00622	8.12006	6.27473	11.6073
913	8.12311	0.93837	6.00881	8.12184	6.27473	11.6074
914	8.12607	0.93837	6.00907	8.12363	6.27509	11.6077
915	8.12625	0.940314	6.01198	8.12651	6.27509	11.6118
916	8.12702	0.940799	6.01519	8.12698	6.27537	11.6151
917	8.12708	0.941478	6.01764	8.12701	6.27548	11.6176
918	8.13162	0.946122	6.01903	8.12768	6.27548	11.6178
919	8.13383	0.946122	6.02295	8.12886	6.27624	11.6179
920	8.13703	0.948051	6.02412	8.12951	6.27624	11.6218
921	8.13861	0.949976	6.02473	8.12992	6.27637	11.6238
922	8.13861	0.951897	6.02564	8.1323	6.27637	11.6242
923	8.14029	0.953815	6.02575	8.1343	6.27661	11.6301
924	8.14195	0.953815	6.02587	8.13597	6.27745	11.631
925	8.14294	0.953815	6.02632	8.13619	6.2776	11.6312
926	8.14459	0.955729	6.02728	8.13704	6.27811	11.6333
927	8.14497	0.957639	6.0275	8.14034	6.27996	11.6348
928	8.1453	0.957639	6.02794	8.14129	6.28243	11.6371
929	8.14748	0.958593	6.02968	8.14227	6.28364	11.6377
930	8.14822	0.959545	6.03263	8.1444	6.28364	11.6403
931	8.15371	0.959545	6.03675	8.14598	6.29131	11.6424
932	8.16154	0.961448	6.03691	8.14771	6.29206	11.6491
933	8.16167	0.961448	6.03884	8.14989	6.29221	11.6533
934	8.16267	0.961448	6.04009	8.15076	6.29221	11.6538
935	8.16279	0.962399	6.04274	8.15114	6.29491	11.654
936	8.16404	0.963348	6.04364	8.15323	6.29676	11.6618
937	8.16525	0.965244	6.04381	8.16008	6.30199	11.6637
938	8.16689	0.965559	6.05176	8.16105	6.30243	11.6671
939	8.16791	0.967136	6.05807	8.16133	6.30243	11.6696
940	8.1703	0.969024	6.05928	8.16269	6.30256	11.6696
941	8.17031	0.970909	6.06008	8.16854	6.30295	11.6759
942	8.17274	0.972791	6.06011	8.17131	6.30366	11.677
943	8.17412	0.97373	6.06078	8.17281	6.30384	11.679
944	8.17871	0.975294	6.06159	8.17383	6.30391	11.6805
945	8.17955	0.975606	6.06326	8.17422	6.30391	11.6819
946	8.18675	0.978414	6.06853	8.17973	6.30604	11.6831
947	8.18775	0.978414	6.0692	8.18042	6.30604	11.6855
948	8.19078	0.978788	6.0704	8.18059	6.3091	11.6881
949	8.19157	0.979037	6.07048	8.18218	6.31006	11.6904
950	8.19177	0.980282	6.07259	8.18231	6.32288	11.6906
951	8.19763	0.98096	6.07561	8.18362	6.32288	11.6919
952	8.20216	0.982146	6.07775	8.18518	6.32333	11.6928
953	8.20558	0.982412	6.07866	8.18838	6.32333	11.6955
954	8.20714	0.982766	6.08172	8.1896	6.32396	11.6961
955	8.20911	0.984935	6.08204	8.19497	6.32396	11.6965
956	8.21116	0.985244	6.08219	8.19567	6.32462	11.6975
957	8.21154	0.985244	6.0824	8.19698	6.32998	11.6976
958	8.21176	0.985492	6.08394	8.19702	6.33054	11.6987
959	8.21176	0.985863	6.08714	8.19882	6.33115	11.6991
960	8.21339	0.987717	6.0937	8.2013	6.33166	11.7003
961	8.21681	0.987717	6.10166	8.20241	6.33276	11.7013
962	8.22328	0.989197	6.10203	8.2025	6.33361	11.7035
963	8.2241	0.990306	6.10372	8.20301	6.33402	11.7037
964	8.2267	0.993871	6.10557	8.20532	6.3347	11.7041
965	8.22705	0.995097	6.10676	8.20594	6.33708	11.7064
966	8.22705	0.995097	6.10696	8.20696	6.33708	11.71
967	8.23495	0.995556	6.10786	8.20801	6.33785	11.7104
968	8.23914	0.998767	6.10938	8.20866	6.33945	11.7108
969	8.24121	0.998767	6.11398	8.21002	6.34189	11.7109
970	8.24139	1.0006	6.12212	8.21264	6.34209	11.711
971	8.24179	1.00242	6.12893	8.21266	6.34305	11.7124
972	8.24592	1.00242	6.1307	8.2131	6.34429	11.713
973	8.24698	1.00315	6.13931	8.21393	6.34622	11.7169
974	8.24767	1.00425	6.14058	8.21441	6.34622	11.7195
975	8.24905	1.00516	6.14181	8.21782	6.34682	11.7199
976	8.24953	1.00607	6.14308	8.21894	6.35726	11.7199
977	8.24961	1.00788	6.14387	8.22356	6.35726	11.7236
978	8.25045	1.00849	6.145	8.22421	6.35727	11.7236
979	8.25555	1.0097	6.14813	8.2254	6.35727	11.724
980	8.25588	1.0109	6.15558	8.2277	6.35752	11.7272
981	8.25612	1.0122	6.15587	8.23025	6.35978	11.7282
982	8.25713	1.01548	6.15725	8.2325	6.35978	11.7314
983	8.25972	1.01692	6.15747	8.23288	6.36027	11.7375
984	8.26225	1.01692	6.15988	8.23312	6.36027	11.7413
985	8.26572	1.01692	6.16051	8.23607	6.36055	11.7421
986	8.26675	1.02122	6.16067	8.23615	6.36121	11.7483
987	8.27061	1.02194	6.16196	8.23663	6.36121	11.7526
988	8.2795	1.0223	6.16381	8.2378	6.36176	11.7531
989	8.28111	1.02364	6.16516	8.23887	6.362	11.7538
990	8.2841	1.02408	6.16624	8.24146	6.362	11.7566
991	8.28581	1.02587	6.16874	8.24149	6.36973	11.7624
992	8.28745	1.02676	6.16906	8.24221	6.37049	11.7631
993	8.28749	1.02943	6.17128	8.24532	6.37096	11.7634
994	8.28956	1.02943	6.17417	8.2463	6.37096	11.7649
995	8.29305	1.02943	6.17447	8.24697	6.37195	11.7669
996	8.29535	1.03002	6.17892	8.25021	6.37409	11.77
997	8.29538	1.0307	6.1859	8.25115	6.37995	11.7734
998	8.2964	1.0312	6.18678	8.253	6.38025	11.7822
999	8.29669	1.0312	6.18877	8.25399	6.38025	11.7832
1000	8.29775	1.03179	6.19204	8.25407	6.38086	11.7853
1001	8.29893	1.03378	6.19412	8.25492	6.38148	11.7854
1002	8.30297	1.03404	6.19506	8.25519	6.38188	11.7876
1003	8.30457	1.03439	6.19574	8.25677	6.38334	11.7885
1004	8.30563	1.03474	6.196	8.25722	6.38334	11.791
1005	8.30854	1.03474	6.19611	8.25791	6.38403	11.7955
1006	8.31105	1.03686	6.20378	8.25848	6.38403	11.7965
1007	8.31141	1.03827	6.20474	8.25854	6.38671	11.7981
1008	8.31334	1.03886	6.20483	8.25879	6.38834	11.8003
1009	8.31421	1.04354	6.20533	8.25952	6.38834	11.8044
1010	8.32284	1.04412	6.2069	8.2601	6.39378	11.8065
1011	8.32627	1.04762	6.21133	8.26052	6.39378	11.809
1012	8.32685	1.05052	6.21207	8.26411	6.39534	11.8117
1013	8.32956	1.0511	6.21234	8.26499	6.39534	11.8119
1014	8.33113	1.05226	6.21297	8.26518	6.3972	11.8125
1015	8.33889	1.05399	6.21462	8.26611	6.3972	11.8157
1016	8.34099	1.05399	6.21483	8.2667	6.39922	11.8157
1017	8.34149	1.05622	6.21528	8.2673	6.4007	11.8157
1018	8.34331	1.05745	6.22139	8.26781	6.40527	11.8165
1019	8.34467	1.06033	6.22344	8.27092	6.40616	11.8203
1020	8.34717	1.0609	6.22709	8.27201	6.40801	11.8222
1021	8.3511	1.0609	6.23692	8.27422	6.40851	11.8239
1022	8.35199	1.06365	6.24098	8.27888	6.40935	11.8239
1023	8.35379	1.06434	6.24372	8.27973	6.41085	11.8258
1024	8.3568	1.06491	6.2444	8.28065	6.41085	11.8258
1025	8.35792	1.06605	6.2472	8.28099	6.41088	11.8262
1026	8.35846	1.06605	6.24784	8.28223	6.41227	11.8266
1027	8.3608	1.06776	6.24911	8.28424	6.41227	11.8269
1028	8.36182	1.0681	6.2556	8.2858	6.4146	11.8275
1029	8.36183	1.06947	6.25604	8.28947	6.4146	11.8288
1030	8.36433	1.07053	6.263	8.29118	6.41921	11.8328
1031	8.36433	1.07174	6.26309	8.29171	6.42093	11.8356
1032	8.36675	1.07288	6.26565	8.29181	6.42093	11.8363
1033	8.36939	1.0774	6.2666	8.2921	6.42152	11.8371
1034	8.3748	1.07796	6.26815	8.29351	6.42152	11.8386
1035	8.37736	1.08134	6.27056	8.29509	6.42191	11.8413
1036	8.37775	1.08415	6.27659	8.29519	6.42191	11.8439
1037	8.37801	1.08443	6.28251	8.29566	6.42238	11.8445
1038	8.38078	1.08471	6.28398	8.29608	6.42288	11.8445
1039	8.38085	1.08471	6.28404	8.29763	6.42696	11.8457
1040	8.38134	1.08788	6.28558	8.29921	6.42873	11.8487
1041	8.38233	1.09092	6.28617	8.30322	6.42873	11.8508
1042	8.38377	1.09141	6.28684	8.30574	6.42912	11.8509
1043	8.38648	1.09308	6.29315	8.30592	6.43311	11.8514
1044	8.39158	1.09419	6.29379	8.30712	6.43391	11.8527
1045	8.39158	1.09474	6.29614	8.31296	6.43391	11.8561
1046	8.39197	1.09641	6.29828	8.31508	6.43487	11.8564
1047	8.39458	1.0984	6.30365	8.31643	6.43493	11.8571
1048	8.39483	1.09862	6.30563	8.31777	6.43536	11.8573
1049	8.39572	1.0989	6.3061	8.32078	6.43536	11.8596
1050	8.39747	1.09972	6.30711	8.32172	6.43589	11.866
1051	8.39771	1.10055	6.30937	8.32267	6.44009	11.8746
1052	8.3985	1.10303	6.31008	8.32626	6.44009	11.8747
1053	8.39925	1.10303	6.31143	8.32629	6.44228	11.8754
1054	8.40008	1.10413	6.31628	8.32656	6.44242	11.8756
1055	8.40201	1.10632	6.31649	8.32987	6.44299	11.876
1056	8.40216	1.10797	6.3187	8.33016	6.4432	11.8765
1057	8.406	1.1083	6.32118	8.33237	6.44414	11.8768
1058	8.40604	1.10851	6.32324	8.33258	6.44445	11.8777
1059	8.40702	1.11125	6.33065	8.33492	6.44445	11.8777
1060	8.40907	1.11288	6.33281	8.33493	6.44574	11.8779
1061	8.41074	1.11343	6.33372	8.33747	6.44574	11.8791
1062	8.4138	1.11614	6.33817	8.33855	6.44825	11.8817
1063	8.41486	1.1181	6.34495	8.33971	6.44847	11.8939
1064	8.4153	1.12522	6.34633	8.34032	6.4503	11.8968
1065	8.41554	1.12522	6.34694	8.34098	6.4503	11.8978
1066	8.4175	1.12873	6.3472	8.34163	6.45187	11.8998
1067	8.42132	1.12909	6.34765	8.34226	6.4531	11.9006
1068	8.42312	1.13037	6.34769	8.34331	6.45633	11.9013
1069	8.42445	1.1315	6.34816	8.34379	6.45633	11.902
1070	8.42445	1.13326	6.34863	8.34506	6.45788	11.9031
1071	8.42496	1.13358	6.3493	8.34913	6.46205	11.9036
1072	8.42831	1.1355	6.35024	8.35104	6.46205	11.9047
1073	8.42853	1.13599	6.35157	8.35118	6.46388	11.9061
1074	8.42951	1.1371	6.35166	8.35448	6.464	11.9077
1075	8.42981	1.14028	6.35217	8.35606	6.46642	11.9077
1076	8.4355	1.1406	6.35615	8.35615	6.46776	11.9104
1077	8.44138	1.14346	6.35742	8.3569	6.47448	11.9116
1078	8.44268	1.14346	6.35876	8.35825	6.47448	11.9154
1079	8.4436	1.14377	6.35908	8.35854	6.47526	11.9181
1080	8.44389	1.14504	6.3593	8.36013	6.4784	11.919
1081	8.44389	1.14662	6.35976	8.36209	6.48183	11.9205
1082	8.44389	1.14662	6.36345	8.36895	6.48871	11.9206
1083	8.44609	1.14977	6.365	8.36926	6.48871	11.9209
1084	8.44818	1.14977	6.36887	8.37136	6.49059	11.9213
1085	8.44863	1.1503	6.37011	8.37225	6.49059	11.9213
1086	8.44928	1.1503	6.37086	8.37598	6.49083	11.9215
1087	8.45038	1.15344	6.37105	8.37738	6.49522	11.923
1088	8.45044	1.15449	6.37112	8.38264	6.49522	11.9264
1089	8.45398	1.15527	6.37153	8.38349	6.49652	11.928
1090	8.45421	1.15762	6.37166	8.38551	6.49652	11.9297
1091	8.45733	1.15762	6.3733	8.38578	6.49766	11.9324
1092	8.45769	1.16074	6.37786	8.3859	6.50589	11.9324
1093	8.45876	1.16074	6.37972	8.38717	6.50645	11.9329
1094	8.45882	1.16074	6.37988	8.38971	6.50769	11.9331
1095	8.46078	1.16281	6.38001	8.39033	6.51323	11.9353
1096	8.46122	1.16385	6.38212	8.39105	6.51367	11.9378
1097	8.46141	1.16695	6.38261	8.39151	6.51675	11.9386
1098	8.46229	1.16798	6.38282	8.39864	6.51675	11.9389
1099	8.46249	1.17312	6.38424	8.39978	6.5181	11.9397
1100	8.46283	1.17381	6.38476	8.40046	6.5181	11.9432
1101	8.46453	1.17415	6.3863	8.40249	6.51901	11.9477
1102	8.46657	1.17773	6.38738	8.40352	6.51906	11.9489
1103	8.47246	1.17865	6.3915	8.40358	6.52108	11.9495
1104	8.47264	1.17926	6.39478	8.40697	6.52108	11.9505
1105	8.47569	1.18079	6.39521	8.40716	6.52125	11.9516
1106	8.47589	1.1817	6.39626	8.40815	6.5217	11.9519
1107	8.47612	1.18333	6.39809	8.40855	6.5254	11.9537
1108	8.4764	1.18576	6.40523	8.40925	6.5254	11.9546
1109	8.47686	1.18796	6.40585	8.41071	6.52563	11.9546
1110	8.47807	1.18839	6.40619	8.41103	6.52586	11.958
1111	8.47958	1.1894	6.40624	8.41398	6.52586	11.9584
1112	8.48178	1.1899	6.40716	8.41466	6.52654	11.96
1113	8.48317	1.19142	6.4084	8.41477	6.52955	11.963
1114	8.48361	1.19255	6.40873	8.41746	6.52971	11.9646
1115	8.4843	1.19383	6.40979	8.42076	6.52971	11.97
1116	8.48754	1.19443	6.4106	8.42095	6.53262	11.9708
1117	8.48827	1.19443	6.41468	8.42436	6.53262	11.9737
1118	8.48827	1.19615	6.41505	8.43864	6.53368	11.9795
1119	8.48917	1.19744	6.41961	8.44025	6.53368	11.983
1120	8.49471	1.19744	6.42137	8.44335	6.53675	11.9833
1121	8.49598	1.19804	6.4237	8.44633	6.53678	11.9837
1122	8.49902	1.20044	6.4304	8.44715	6.54064	11.9928
1123	8.50028	1.20044	6.43382	8.44802	6.54064	11.9932
1124	8.50571	1.20343	6.43575	8.45133	6.54451	11.9985
1125	8.50671	1.20492	6.44422	8.4518	6.54584	11.9995
1126	8.50681	1.20715	6.4473	8.45262	6.54607	12.0002
1127	8.5073	1.20768	6.44789	8.45358	6.54789	12.0037
1128	8.50792	1.20879	6.44999	8.45397	6.55018	12.0037
1129	8.50809	1.21012	6.45024	8.45428	6.55018	12.0045
1130	8.50878	1.21086	6.45939	8.4556	6.55097	12.0077
1131	8.51212	1.2116	6.46095	8.45598	6.55097	12.0077
1132	8.5156	1.21234	6.46486	8.45714	6.55152	12.0151
1133	8.52032	1.21234	6.46566	8.45821	6.56175	12.0165
1134	8.52032	1.218	6.46868	8.45825	6.56332	12.0179
1135	8.52035	1.21971	6.47023	8.45827	6.56714	12.0184
1136	8.52584	1.2202	6.47102	8.45918	6.5681	12.0211
1137	8.52837	1.22411	6.47653	8.4602	6.5681	12.0244
1138	8.53037	1.22606	6.47714	8.46098	6.56993	12.0261
1139	8.53127	1.22822	6.47953	8.46168	6.56993	12.0265
1140	8.53158	1.22994	6.48305	8.46179	6.57365	12.0277
1141	8.53391	1.23067	6.48331	8.46291	6.57373	12.0288
1142	8.53506	1.2392	6.48902	8.46324	6.5739	12.0313
1143	8.53661	1.2415	6.49024	8.46572	6.5739	12.0325
1144	8.54119	1.24437	6.49796	8.46783	6.57548	12.0338
1145	8.54148	1.2458	6.49915	8.46959	6.57548	12.0386
1146	8.54198	1.24764	6.50012	8.47095	6.57846	12.0406
1147	8.54363	1.24795	6.50294	8.47377	6.57846	12.0421
1148	8.54392	1.25008	6.50403	8.47382	6.57855	12.0436
1149	8.54431	1.25259	6.50547	8.47748	6.5786	12.0444
1150	8.54713	1.25293	6.50619	8.47929	6.57877	12.0453
1151	8.54908	1.2552	6.50663	8.47959	6.57886	12.0454
1152	8.55974	1.25633	6.50906	8.48215	6.57886	12.0454
1153	8.56104	1.25718	6.51549	8.48292	6.57925	12.0456
1154	8.56112	1.25803	6.51674	8.48432	6.57963	12.0461
1155	8.56288	1.25859	6.51795	8.48709	6.57963	12.0466
1156	8.56366	1.26095	6.51799	8.48736	6.57969	12.049
1157	8.56398	1.26142	6.52045	8.48744	6.57973	12.0624
1158	8.57021	1.2647	6.52225	8.49076	6.5799	12.0633
1159	8.57281	1.26843	6.52251	8.49297	6.58048	12.0667
1160	8.5757	1.2689	6.52349	8.49967	6.58048	12.0693
1161	8.57901	1.27138	6.52432	8.50017	6.58238	12.0699
1162	8.57905	1.27206	6.52501	8.50088	6.58268	12.0711
1163	8.58004	1.27206	6.52727	8.50384	6.58268	12.0788
1164	8.58167	1.27262	6.52894	8.50385	6.58397	12.0795
1165	8.58187	1.2754	6.53198	8.50396	6.58397	12.0808
1166	8.58237	1.2754	6.53533	8.50552	6.58493	12.0817
1167	8.58778	1.2754	6.53733	8.50569	6.58493	12.0819
1168	8.58832	1.27818	6.53905	8.51125	6.58566	12.083
1169	8.59405	1.27956	6.53915	8.51286	6.58805	12.0852
1170	8.59601	1.28462	6.54157	8.51327	6.59041	12.0882
1171	8.59921	1.28554	6.54213	8.51706	6.59131	12.0909
1172	8.60019	1.28737	6.54237	8.51742	6.59232	12.0922
1173	8.60236	1.28737	6.54263	8.51854	6.59232	12.0927
1174	8.60236	1.28782	6.54335	8.51913	6.59236	12.1004
1175	8.60286	1.2892	6.54438	8.51992	6.59448	12.1005
1176	8.6043	1.2933	6.54463	8.52025	6.59608	12.1008
1177	8.60626	1.29602	6.54929	8.52275	6.59646	12.102
1178	8.60742	1.29602	6.55235	8.52281	6.59646	12.1033
1179	8.60749	1.29738	6.55295	8.52334	6.59726	12.1044
1180	8.6075	1.29855	6.55297	8.52465	6.59734	12.1061
1181	8.60768	1.29874	6.5548	8.52728	6.59809	12.1078
1182	8.61027	1.30118	6.55562	8.52863	6.60064	12.1081
1183	8.61489	1.3028	6.55567	8.52874	6.60239	12.1081
1184	8.6192	1.3055	6.55584	8.52982	6.60239	12.1102
1185	8.62437	1.3073	6.55663	8.53074	6.60271	12.1107
1186	8.62437	1.30819	6.55733	8.53082	6.60499	12.1184
1187	8.62487	1.30853	6.55748	8.53162	6.60685	12.1196
1188	8.62493	1.31177	6.56178	8.53337	6.60685	12.1197
1189	8.62786	1.31222	6.56279	8.53436	6.61014	12.1211
1190	8.63082	1.31409	6.56743	8.53516	6.61014	12.123
1191	8.63271	1.31622	6.56799	8.5362	6.6103	12.1255
1192	8.63364	1.31622	6.56831	8.5368	6.61074	12.1267
1193	8.63445	1.31676	6.5684	8.53782	6.61074	12.1274
1194	8.63579	1.31844	6.56894	8.53887	6.61107	12.1298
1195	8.63722	1.31977	6.57339	8.54059	6.61202	12.1301
1196	8.64809	1.32578	6.57947	8.5407	6.61267	12.1312
1197	8.64843	1.33105	6.58041	8.54192	6.61287	12.1344
1198	8.64904	1.3321	6.58133	8.54355	6.61777	12.1392
1199	8.65191	1.33577	6.58193	8.5454	6.61777	12.1393
1200	8.65382	1.33854	6.58241	8.54669	6.61783	12.141
1201	8.65422	1.33864	6.5852	8.55079	6.61783	12.1426
1202	8.65856	1.33864	6.58532	8.55116	6.6179	12.1434
1203	8.66077	1.33994	6.58583	8.55356	6.62021	12.1456
1204	8.66148	1.34081	6.58652	8.55395	6.62143	12.1467
1205	8.66269	1.34319	6.58831	8.55519	6.6219	12.1469
1206	8.67	1.346	6.5884	8.55705	6.6219	12.1507
1207	8.67165	1.34944	6.58899	8.55741	6.62279	12.1516
1208	8.67383	1.35159	6.59171	8.55821	6.62279	12.1536
1209	8.67695	1.35459	6.59248	8.55904	6.62354	12.1552
1210	8.67734	1.35545	6.59259	8.55911	6.62674	12.1556
1211	8.68071	1.35737	6.59442	8.56155	6.62674	12.1584
1212	8.68263	1.35852	6.59578	8.56313	6.62695	12.1589
1213	8.68486	1.36158	6.59657	8.56587	6.62737	12.1598
1214	8.68521	1.36184	6.59712	8.56588	6.6279	12.1609
1215	8.68728	1.36247	6.59772	8.56625	6.6279	12.1631
1216	8.69105	1.3647	6.59843	8.56927	6.62847	12.1645
1217	8.6922	1.37449	6.59957	8.56982	6.6331	12.1651
1218	8.69848	1.37575	6.59964	8.57004	6.6331	12.1654
1219	8.69964	1.37659	6.60166	8.5741	6.63378	12.1669
1220	8.7002	1.37701	6.60298	8.57429	6.6349	12.1755
1221	8.70428	1.37776	6.6034	8.57538	6.63544	12.177
1222	8.70696	1.37951	6.60378	8.57674	6.63544	12.1788
1223	8.7112	1.3821	6.60426	8.57735	6.63558	12.1795
1224	8.7112	1.38243	6.60569	8.5778	6.63612	12.1843
1225	8.71165	1.38409	6.60583	8.57922	6.63695	12.1852
1226	8.71501	1.38575	6.60675	8.5813	6.63857	12.1852
1227	8.7152	1.39195	6.60962	8.58262	6.63857	12.1859
1228	8.71576	1.39195	6.61102	8.58479	6.63878	12.195
1229	8.7206	1.39257	6.61682	8.58554	6.63882	12.1967
1230	8.7213	1.39401	6.61895	8.58611	6.64073	12.1999
1231	8.72327	1.39627	6.62005	8.59048	6.64073	12.2009
1232	8.72463	1.39975	6.62132	8.59077	6.64144	12.2015
1233	8.72636	1.40057	6.62291	8.59274	6.64144	12.2021
1234	8.73	1.40424	6.62433	8.59507	6.64434	12.2029
1235	8.73366	1.40627	6.62587	8.59591	6.64569	12.2032
1236	8.73436	1.40668	6.62796	8.59904	6.64721	12.206
1237	8.73529	1.40668	6.63146	8.60021	6.64721	12.2063
1238	8.73871	1.40951	6.63448	8.60024	6.64762	12.2086
1239	8.74001	1.41275	6.63571	8.60114	6.64762	12.2092
1240	8.74218	1.41275	6.63578	8.60223	6.64842	12.2092
1241	8.74411	1.41637	6.63594	8.604	6.64872	12.2109
1242	8.74516	1.42079	6.63642	8.60513	6.65261	12.2135
1243	8.74566	1.42239	6.63831	8.60823	6.6529	12.2161
1244	8.746	1.42358	6.64104	8.61005	6.65618	12.2161
1245	8.74768	1.42955	6.64206	8.61486	6.6564	12.2167
1246	8.74812	1.43738	6.64997	8.61706	6.65688	12.22
1247	8.74834	1.43921	6.65006	8.62089	6.65748	12.2207
1248	8.74834	1.43998	6.6545	8.62105	6.65857	12.2245
1249	8.74839	1.44345	6.65536	8.62145	6.65916	12.2258
1250	8.75062	1.44901	6.65545	8.62522	6.6599	12.2271
1251	8.75192	1.45541	6.65565	8.62908	6.6599	12.2282
1252	8.7538	1.45541	6.65656	8.63396	6.65991	12.2282
1253	8.75407	1.4564	6.65703	8.63401	6.65991	12.2306
1254	8.75504	1.46183	6.65722	8.63487	6.6621	12.2314
1255	8.7556	1.46234	6.65873	8.63595	6.6621	12.232
1256	8.76134	1.46432	6.65898	8.63649	6.66388	12.2335
1257	8.76286	1.46923	6.65905	8.63747	6.66388	12.2353
1258	8.76355	1.47152	6.66214	8.63801	6.66512	12.2359
1259	8.76641	1.47834	6.66228	8.63822	6.66512	12.2361
1260	8.76784	1.47883	6.66652	8.63912	6.66769	12.2365
1261	8.76888	1.484	6.66913	8.63964	6.66769	12.2378
1262	8.76907	1.48737	6.67139	8.64063	6.67046	12.2378
1263	8.76985	1.48737	6.67544	8.64188	6.67046	12.2383
1264	8.76985	1.48775	6.67926	8.64199	6.67174	12.2387
1265	8.76994	1.49074	6.67928	8.64356	6.67174	12.2389
1266	8.77078	1.49521	6.68032	8.64371	6.67379	12.2395
1267	8.77586	1.49537	6.68213	8.646	6.67379	12.2452
1268	8.77601	1.49632	6.68259	8.646	6.67544	12.2459
1269	8.7762	1.49632	6.68263	8.64721	6.67544	12.2489
1270	8.77632	1.4981	6.68506	8.64776	6.67573	12.2491
1271	8.77632	1.49933	6.68584	8.64801	6.67573	12.2503
1272	8.7771	1.50003	6.68612	8.64985	6.67671	12.2532
1273	8.77757	1.5006	6.69155	8.65	6.67859	12.2536
1274	8.78107	1.50077	6.69603	8.65592	6.68038	12.255
1275	8.78174	1.50298	6.69753	8.65756	6.68038	12.2556
1276	8.78186	1.50574	6.70012	8.66062	6.68076	12.2574
1277	8.78211	1.50666	6.70044	8.66596	6.68166	12.2597
1278	8.784	1.507	6.70357	8.66776	6.68166	12.2611
1279	8.78592	1.50842	6.70366	8.67119	6.68295	12.2625
1280	8.78791	1.5085	6.70761	8.67186	6.6851	12.2669
1281	8.78933	1.51398	6.70883	8.6774	6.6851	12.2669
1282	8.79018	1.51398	6.71181	8.67794	6.68563	12.2683
1283	8.79028	1.5198	6.71247	8.6799	6.68563	12.2698
1284	8.79047	1.52033	6.71306	8.68715	6.68568	12.2716
1285	8.79155	1.52432	6.71441	8.68844	6.68568	12.2744
1286	8.79295	1.52811	6.71475	8.69123	6.69044	12.2761
1287	8.79979	1.53026	6.71513	8.69139	6.69167	12.2779
1288	8.8034	1.53134	6.71556	8.6939	6.69167	12.2786
1289	8.80396	1.53241	6.71612	8.69406	6.693	12.2788
1290	8.80552	1.53563	6.71711	8.69475	6.69303	12.279
1291	8.80682	1.5367	6.72284	8.69644	6.69422	12.279
1292	8.80846	1.5367	6.72467	8.6969	6.69422	12.2794
1293	8.81887	1.53777	6.72468	8.69795	6.69572	12.2799
1294	8.81933	1.53884	6.73003	8.70134	6.69581	12.2806
1295	8.8206	1.5457	6.73262	8.70369	6.69581	12.2837
1296	8.8209	1.54628	6.73263	8.70614	6.69638	12.2837
1297	8.82171	1.54945	6.73303	8.70687	6.69657	12.2847
1298	8.82433	1.55262	6.73657	8.70749	6.69657	12.2851
1299	8.82528	1.56517	6.73733	8.71134	6.69691	12.2858
1300	8.82663	1.56517	6.7378	8.71312	6.6989	12.2861
1301	8.83257	1.56932	6.73782	8.71395	6.70717	12.2888
1302	8.83263	1.57035	6.73787	8.71397	6.70717	12.2888
1303	8.83272	1.57139	6.73815	8.7145	6.7072	12.291
1304	8.83274	1.57551	6.73902	8.71538	6.7072	12.2915
1305	8.83292	1.57602	6.7391	8.71588	6.71202	12.2951
1306	8.83365	1.57668	6.74017	8.71592	6.71202	12.2951
1307	8.83365	1.57962	6.74121	8.71634	6.71331	12.2958
1308	8.83663	1.57962	6.7415	8.71672	6.71331	12.2982
1309	8.83758	1.58234	6.74281	8.71774	6.71543	12.2983
1310	8.83844	1.59184	6.74754	8.71798	6.71719	12.3024
1311	8.84038	1.59361	6.74825	8.72016	6.71719	12.3035
1312	8.84056	1.59722	6.74907	8.724	6.71943	12.304
1313	8.84838	1.59968	6.74989	8.72466	6.71943	12.3043
1314	8.84875	1.60216	6.75021	8.72471	6.72138	12.3052
1315	8.85053	1.60241	6.75071	8.7255	6.72163	12.3089
1316	8.85053	1.60241	6.75619	8.73033	6.72404	12.3099
1317	8.85348	1.60989	6.76278	8.73072	6.73075	12.3153
1318	8.85916	1.60989	6.76292	8.73118	6.73075	12.3153
1319	8.86658	1.61287	6.76488	8.73169	6.73429	12.3171
1320	8.86658	1.6132	6.76905	8.73446	6.73583	12.3172
1321	8.86703	1.61386	6.77143	8.73525	6.73662	12.3177
1322	8.86817	1.61702	6.77421	8.73587	6.73723	12.3194
1323	8.86924	1.61978	6.77475	8.73595	6.73733	12.3197
1324	8.86951	1.62273	6.77585	8.73991	6.73796	12.32
1325	8.87382	1.62763	6.7826	8.74078	6.73796	12.3213
1326	8.8739	1.62811	6.78355	8.74186	6.73926	12.3224
1327	8.87486	1.63088	6.78387	8.74196	6.73926	12.323
1328	8.87659	1.63136	6.78401	8.74215	6.74003	12.3243
1329	8.87673	1.63152	6.78501	8.74281	6.74037	12.3261
1330	8.87763	1.63152	6.79435	8.74391	6.74055	12.3278
1331	8.88043	1.6326	6.79512	8.74532	6.74055	12.3281
1332	8.88279	1.63734	6.79545	8.74599	6.74113	12.3291
1333	8.88657	1.64121	6.79715	8.74774	6.74257	12.3296
1334	8.88736	1.64206	6.79975	8.74908	6.74257	12.3322
1335	8.88862	1.64249	6.80074	8.7513	6.74294	12.3322
1336	8.89006	1.64313	6.80416	8.75449	6.74294	12.3339
1337	8.8961	1.64505	6.80432	8.75586	6.74499	12.3343
1338	8.89927	1.64601	6.80743	8.76056	6.74499	12.3378
1339	8.90085	1.64888	6.80953	8.76062	6.74599	12.3389
1340	8.90413	1.65032	6.80996	8.76114	6.74599	12.3435
1341	8.90825	1.65047	6.81223	8.76584	6.74956	12.3462
1342	8.91072	1.65079	6.81329	8.76676	6.75165	12.3465
1343	8.91173	1.65143	6.81432	8.76702	6.75165	12.3478
1344	8.91246	1.65318	6.81719	8.76746	6.75222	12.3491
1345	8.91469	1.6546	6.82059	8.77047	6.75222	12.3492
1346	8.9162	1.66029	6.8232	8.77197	6.75301	12.3503
1347	8.9175	1.66304	6.83086	8.77256	6.75301	12.3503
1348	8.91943	1.66406	6.83111	8.77318	6.75307	12.3512
1349	8.92028	1.66557	6.83665	8.77532	6.75307	12.3529
1350	8.92159	1.66782	6.83884	8.77567	6.75471	12.3544
1351	8.92399	1.67219	6.83897	8.77633	6.75471	12.3556
1352	8.92717	1.67437	6.84026	8.77783	6.75665	12.356
1353	8.93013	1.67437	6.84124	8.77809	6.75665	12.3566
1354	8.93102	1.67687	6.84604	8.77936	6.76123	12.3567
1355	8.9313	1.6818	6.84698	8.78001	6.76233	12.3584
1356	8.93136	1.68909	6.84716	8.78094	6.76364	12.3592
1357	8.93532	1.68948	6.84782	8.78341	6.76364	12.3613
1358	8.93627	1.69284	6.8489	8.78577	6.76431	12.3631
1359	8.9382	1.69284	6.84906	8.78635	6.76431	12.3631
1360	8.93975	1.69612	6.85064	8.78636	6.76531	12.365
1361	8.94075	1.69618	6.8543	8.78801	6.76531	12.3657
1362	8.9411	1.69846	6.85598	8.79409	6.77077	12.3684
1363	8.94268	1.70149	6.85699	8.79628	6.77256	12.3743
1364	8.94375	1.70222	6.8597	8.79932	6.77274	12.3759
1365	8.94993	1.70225	6.86217	8.80031	6.77326	12.3782
1366	8.95089	1.71007	6.86409	8.80336	6.77326	12.3791
1367	8.9509	1.71247	6.86834	8.80352	6.77343	12.3793
1368	8.95116	1.71835	6.86904	8.80532	6.77343	12.3846
1369	8.95283	1.72495	6.87245	8.80538	6.77526	12.3846
1370	8.95387	1.72731	6.87673	8.80539	6.77526	12.3849
1371	8.95702	1.7279	6.87711	8.80548	6.7756	12.386
1372	8.95914	1.72878	6.87939	8.80719	6.77609	12.3862
1373	8.96055	1.72966	6.88079	8.80865	6.7783	12.3871
1374	8.96079	1.73494	6.88124	8.81007	6.77894	12.3875
1375	8.96087	1.73494	6.88255	8.81133	6.77932	12.3891
1376	8.96093	1.73582	6.88682	8.81474	6.77932	12.3893
1377	8.96093	1.74263	6.89834	8.81635	6.78074	12.3895
1378	8.96325	1.74454	6.90236	8.81638	6.78074	12.3896
1379	8.96417	1.7458	6.90471	8.81979	6.78104	12.3905
1380	8.96557	1.7506	6.90528	8.82084	6.78104	12.3909
1381	8.96731	1.75749	6.90693	8.82353	6.78166	12.3952
1382	8.96839	1.76091	6.90983	8.82596	6.78166	12.3967
1383	8.96932	1.76637	6.90993	8.82641	6.78198	12.3973
1384	8.97175	1.76645	6.91225	8.82948	6.78229	12.3984
1385	8.9743	1.76749	6.91739	8.83047	6.78249	12.4044
1386	8.97462	1.77027	6.91756	8.83141	6.78678	12.4045
1387	8.97888	1.77365	6.91843	8.83343	6.78678	12.4072
1388	8.97888	1.77576	6.91861	8.83415	6.78901	12.4098
1389	8.97915	1.7801	6.9213	8.83576	6.78901	12.4101
1390	8.97915	1.78178	6.92141	8.83585	6.7897	12.4121
1391	8.9808	1.7879	6.92325	8.83645	6.7897	12.4145
1392	8.98233	1.7908	6.92449	8.83758	6.79106	12.4176
1393	8.98268	1.79728	6.92812	8.83862	6.79471	12.4202
1394	8.98423	1.8013	6.92815	8.8406	6.8003	12.4207
1395	8.98673	1.80276	6.92818	8.84079	6.8003	12.4281
1396	8.98673	1.80538	6.9284	8.84141	6.8009	12.431
1397	8.98827	1.81902	6.92926	8.8417	6.8009	12.4315
1398	8.99313	1.82192	6.93404	8.84425	6.80264	12.4323
1399	8.99628	1.82305	6.93782	8.84512	6.80356	12.436
1400	8.99813	1.8232	6.93996	8.84609	6.8054	12.4382
1401	8.99871	1.83502	6.94345	8.84784	6.80682	12.44
1402	8.99871	1.84135	6.94431	8.8484	6.80929	12.4408
1403	8.99963	1.84161	6.94866	8.8488	6.80931	12.4416
1404	9.00171	1.85025	6.9489	8.85142	6.80956	12.4423
1405	9.01001	1.85077	6.95405	8.85232	6.81224	12.443
1406	9.01159	1.86049	6.96282	8.85349	6.81224	12.4451
1407	9.01466	1.86396	6.9677	8.85391	6.81362	12.4479
1408	9.01722	1.86396	6.9688	8.85531	6.81436	12.4503
1409	9.01727	1.86653	6.97144	8.85933	6.81436	12.4521
1410	9.01915	1.8747	6.975	8.85955	6.8168	12.4545
1411	9.01973	1.87851	6.97667	8.85993	6.81681	12.4581
1412	9.02036	1.87851	6.97773	8.86177	6.81932	12.4612
1413	9.0204	1.88154	6.97777	8.86518	6.81932	12.4634
1414	9.02147	1.88192	6.98455	8.86718	6.82047	12.4636
1415	9.0233	1.8828	6.98962	8.86765	6.82073	12.4639
1416	9.02512	1.8857	6.99081	8.87003	6.82114	12.4645
1417	9.02712	1.88708	6.99107	8.87065	6.82114	12.4651
1418	9.02848	1.88959	6.99344	8.87365	6.82139	12.4652
1419	9.02926	1.88984	6.99423	8.87518	6.82405	12.4653
1420	9.03115	1.89059	6.99652	8.87751	6.82405	12.4662
1421	9.03483	1.89231	6.99742	8.87862	6.82519	12.4673
1422	9.0377	1.89284	7.00098	8.87965	6.82539	12.4682
1423	9.03906	1.89583	7.00126	8.88012	6.82663	12.4699
1424	9.04341	1.89637	7.00405	8.88909	6.82663	12.4756
1425	9.04364	1.89887	7.00717	8.88919	6.82838	12.4776
1426	9.04566	1.90105	7.00998	8.89121	6.82838	12.4779
1427	9.04861	1.91091	7.01117	8.89264	6.82943	12.4784
1428	9.04884	1.91213	7.01139	8.89341	6.82943	12.4804
1429	9.05171	1.91228	7.01642	8.89399	6.82963	12.4822
1430	9.05188	1.91596	7.01875	8.89806	6.83137	12.4857
1431	9.05445	1.91832	7.0224	8.89911	6.83137	12.486
1432	9.05445	1.92309	7.02351	8.90506	6.83141	12.4877
1433	9.05542	1.92454	7.02464	8.9112	6.83141	12.4881
1434	9.05542	1.92503	7.02475	8.91356	6.8319	12.4918
1435	9.05801	1.92672	7.02514	8.91401	6.8319	12.4933
1436	9.06129	1.92773	7.0281	8.91406	6.83226	12.4937
1437	9.062	1.929	7.03053	8.91472	6.83289	12.496
1438	9.06407	1.9411	7.03121	8.92149	6.83309	12.496
1439	9.06451	1.94157	7.03326	8.92288	6.83323	12.499
1440	9.06467	1.94171	7.03421	8.92487	6.83325	12.5
1441	9.06467	1.94252	7.03463	8.92563	6.83325	12.5015
1442	9.06724	1.94395	7.03465	8.92898	6.83891	12.5088
1443	9.06736	1.94693	7.03697	8.93037	6.83894	12.5103
1444	9.07056	1.9476	7.0374	8.93115	6.83988	12.5105
1445	9.07359	1.95245	7.03828	8.93362	6.83988	12.5125
1446	9.07392	1.96716	7.03913	8.93537	6.841	12.5125
1447	9.07449	1.96994	7.04176	8.94062	6.84115	12.5129
1448	9.0746	1.97185	7.04208	8.94078	6.84406	12.5148
1449	9.07589	1.97685	7.04432	8.94148	6.84406	12.5155
1450	9.08322	1.98166	7.04723	8.94199	6.84497	12.5175
1451	9.08429	1.98713	7.04847	8.94291	6.84643	12.5176
1452	9.08625	1.98985	7.05026	8.94426	6.84829	12.5207
1453	9.08794	1.99257	7.05311	8.94471	6.84933	12.5235
1454	9.08805	1.99291	7.05475	8.94575	6.84933	12.5274
1455	9.08986	1.9952	7.0564	8.94661	6.85049	12.5275
1456	9.09178	1.99714	7.0589	8.94747	6.85249	12.5287
1457	9.09229	1.9973	7.05976	8.95022	6.85583	12.5322
1458	9.09436	2.00066	7.06592	8.95248	6.85594	12.535
1459	9.09912	2.00403	7.06797	8.95293	6.8566	12.5409
1460	9.10104	2.0057	7.06952	8.95409	6.85807	12.5454
1461	9.10146	2.00671	7.07162	8.95692	6.86017	12.5459
1462	9.10288	2.00715	7.07334	8.96018	6.8605	12.5468
1463	9.10297	2.01004	7.07856	8.96044	6.8605	12.547
1464	9.10297	2.01027	7.07895	8.96044	6.86063	12.5474
1465	9.10354	2.01137	7.07898	8.96161	6.86063	12.548
1466	9.10394	2.01646	7.08111	8.96193	6.862	12.55
1467	9.10582	2.02262	7.0821	8.96395	6.86308	12.5501
1468	9.10823	2.02328	7.08288	8.96557	6.86445	12.5536
1469	9.1085	2.02394	7.08292	8.96576	6.86556	12.5539
1470	9.10872	2.03309	7.08865	8.97066	6.86556	12.5565
1471	9.10872	2.03374	7.0895	8.97179	6.86601	12.5572
1472	9.11192	2.03439	7.08987	8.97254	6.86601	12.5589
1473	9.11249	2.03526	7.09039	8.97272	6.86836	12.5596
1474	9.1126	2.03839	7.09073	8.97499	6.86836	12.5598
1475	9.11294	2.03973	7.09123	8.97585	6.86872	12.561
1476	9.11294	2.04088	7.09132	8.97804	6.86874	12.5624
1477	9.11566	2.04438	7.09525	8.97949	6.87003	12.565
1478	9.11741	2.04526	7.09781	8.98429	6.87067	12.5651
1479	9.11768	2.05116	7.09947	8.98431	6.87088	12.5674
1480	9.12065	2.05435	7.10024	8.98643	6.87133	12.5676
1481	9.12272	2.05594	7.10087	8.98741	6.87133	12.5699
1482	9.12559	2.06513	7.10121	8.98993	6.8717	12.5704
1483	9.126	2.06702	7.10654	8.99155	6.87289	12.5711
1484	9.12616	2.07016	7.10729	8.99297	6.87289	12.5713
1485	9.12791	2.07641	7.10768	8.99331	6.87353	12.5718
1486	9.13121	2.07766	7.10875	8.99641	6.87398	12.5733
1487	9.13163	2.07859	7.11169	8.99775	6.87572	12.575
1488	9.13335	2.0789	7.11413	8.99851	6.87572	12.5762
1489	9.1389	2.07991	7.1175	9.00112	6.87598	12.5767
1490	9.14125	2.0851	7.11834	9.00761	6.87627	12.5776
1491	9.14465	2.09739	7.11937	9.0079	6.87627	12.5789
1492	9.14612	2.09861	7.12029	9.00826	6.8793	12.5795
1493	9.15	2.10271	7.12447	9.00924	6.88012	12.581
1494	9.15023	2.10287	7.12479	9.00942	6.88115	12.5811
1495	9.1516	2.10662	7.1269	9.01136	6.88128	12.582
1496	9.15224	2.11374	7.12745	9.01295	6.88264	12.5838
1497	9.1536	2.11452	7.1277	9.01311	6.88748	12.586
1498	9.15723	2.11588	7.1297	9.01501	6.88748	12.5871
1499	9.15768	2.11842	7.13019	9.01816	6.88972	12.5872
1500	9.15879	2.11873	7.13784	9.0214	6.88972	12.5877
1501	9.15917	2.12092	7.14173	9.02152	6.89343	12.5891
1502	9.15948	2.12151	7.14214	9.0238	6.89439	12.5899
1503	9.16304	2.12474	7.1434	9.02705	6.89503	12.5909
1504	9.16358	2.13077	7.14723	9.02735	6.89908	12.5944
1505	9.16392	2.13616	7.1474	9.03245	6.89908	12.5948
1506	9.16837	2.13947	7.14974	9.03256	6.9001	12.5948
1507	9.16926	2.14091	7.15126	9.03293	6.9001	12.5963
1508	9.16947	2.14216	7.15126	9.03304	6.90166	12.5993
1509	9.16949	2.15057	7.15269	9.03328	6.90166	12.6014
1510	9.17007	2.15722	7.15274	9.03387	6.90177	12.6015
1511	9.17116	2.16455	7.15519	9.03413	6.90416	12.6018
1512	9.17316	2.16733	7.15583	9.03498	6.90416	12.6036
1513	9.17503	2.17508	7.15763	9.03602	6.90444	12.6036
1514	9.17745	2.17512	7.1579	9.03712	6.90444	12.6063
1515	9.17905	2.17805	7.16138	9.03855	6.90537	12.6075
1516	9.17919	2.18165	7.16192	9.03935	6.90537	12.6087
1517	9.1792	2.18165	7.16616	9.03962	6.90544	12.609
1518	9.17948	2.18389	7.16937	9.04288	6.90561	12.609
1519	9.18014	2.18445	7.17155	9.04679	6.906	12.6094
1520	9.18318	2.19355	7.17242	9.04833	6.9065	12.6116
1521	9.18363	2.19475	7.17254	9.04947	6.9065	12.6151
1522	9.18543	2.2	7.17358	9.04963	6.90962	12.6159
1523	9.18647	2.20165	7.17424	9.04982	6.91138	12.6173
1524	9.18685	2.20494	7.1752	9.05093	6.91162	12.618
1525	9.18849	2.21241	7.17792	9.05333	6.91162	12.619
1526	9.18849	2.21259	7.1791	9.05405	6.91435	12.6199
1527	9.19214	2.21531	7.17924	9.0553	6.91435	12.6239
1528	9.1922	2.21531	7.17997	9.05548	6.91444	12.6239
1529	9.19301	2.21802	7.18036	9.05632	6.91473	12.6239
1530	9.19457	2.22878	7.18192	9.05683	6.91569	12.6299
1531	9.19763	2.23069	7.18209	9.05699	6.91599	12.6305
1532	9.19953	2.23784	7.18413	9.05895	6.91599	12.6316
1533	9.19968	2.23819	7.18493	9.05965	6.91634	12.6351
1534	9.20014	2.24287	7.1861	9.06342	6.91634	12.6359
1535	9.20051	2.24366	7.18827	9.06432	6.91763	12.6381
1536	9.20155	2.25936	7.19104	9.06466	6.91804	12.6389
1537	9.20268	2.26375	7.19333	9.06871	6.91804	12.639
1538	9.20444	2.26557	7.19344	9.07107	6.91861	12.6396
1539	9.20579	2.27154	7.19476	9.07235	6.92002	12.6406
1540	9.20819	2.27635	7.19482	9.07264	6.92041	12.6408
1541	9.20841	2.29144	7.19899	9.07486	6.92051	12.6455
1542	9.2105	2.29154	7.19945	9.07529	6.92051	12.648
1543	9.21059	2.29749	7.20216	9.07565	6.92404	12.6489
1544	9.21303	2.29756	7.20606	9.07942	6.92404	12.6508
1545	9.21436	2.31588	7.20705	9.08206	6.92519	12.652
1546	9.21982	2.32468	7.21123	9.08235	6.92638	12.6533
1547	9.22218	2.33275	7.21551	9.08288	6.92638	12.6537
1548	9.22221	2.34203	7.21587	9.085	6.929	12.6542
1549	9.22288	2.34918	7.21627	9.08569	6.92904	12.6551
1550	9.22322	2.35182	7.21861	9.08624	6.92904	12.6582
1551	9.2235	2.35533	7.21953	9.0911	6.93069	12.6587
1552	9.22683	2.35938	7.22174	9.09137	6.93101	12.6587
1553	9.22683	2.36612	7.22287	9.09141	6.93188	12.6591
1554	9.2273	2.36892	7.22466	9.09284	6.93188	12.6591
1555	9.22749	2.37217	7.22657	9.093	6.93194	12.6599
1556	9.23212	2.37987	7.22773	9.09461	6.93194	12.6603
1557	9.23439	2.38473	7.22936	9.09575	6.93352	12.661
1558	9.23791	2.38708	7.22971	9.09591	6.93417	12.661
1559	9.2404	2.38977	7.22986	9.09652	6.93561	12.6611
1560	9.24129	2.38994	7.23368	9.10033	6.93648	12.6616
1561	9.24325	2.39207	7.23675	9.10158	6.93738	12.6622
1562	9.24337	2.39645	7.23774	9.10468	6.93738	12.6634
1563	9.24429	2.40112	7.23865	9.10485	6.94007	12.664
1564	9.24523	2.40726	7.24108	9.10492	6.94007	12.6663
1565	9.24565	2.40806	7.24129	9.10564	6.94166	12.6677
1566	9.24787	2.41505	7.24352	9.10592	6.94166	12.6682
1567	9.24858	2.42325	7.24554	9.10622	6.94396	12.6685
1568	9.24909	2.43159	7.24591	9.10868	6.94396	12.6685
1569	9.25018	2.43377	7.2464	9.11041	6.94402	12.669
1570	9.25147	2.4374	7.24671	9.11137	6.94571	12.6695
1571	9.25378	2.44013	7.24871	9.11156	6.94658	12.6726
1572	9.25378	2.44116	7.25106	9.11396	6.94658	12.6736
1573	9.25435	2.44521	7.25292	9.11747	6.94872	12.6736
1574	9.25662	2.44858	7.25516	9.11814	6.94872	12.6777
1575	9.25754	2.45251	7.2553	9.12335	6.94943	12.6794
1576	9.25803	2.47143	7.256	9.12643	6.94966	12.6805
1577	9.25845	2.47862	7.25707	9.12776	6.95425	12.6819
1578	9.25997	2.48547	7.26109	9.12875	6.95425	12.6822
1579	9.26038	2.48985	7.26408	9.12949	6.9561	12.6836
1580	9.26082	2.49673	7.26463	9.13067	6.95721	12.6899
1581	9.26182	2.49771	7.26555	9.13369	6.95721	12.6975
1582	9.26423	2.49788	7.26577	9.13422	6.95824	12.6981
1583	9.26511	2.50245	7.26666	9.13461	6.95934	12.6984
1584	9.26559	2.50525	7.26739	9.135	6.96013	12.699
1585	9.2672	2.51727	7.26802	9.13651	6.96097	12.6999
1586	9.2715	2.521	7.26851	9.13815	6.9615	12.7024
1587	9.27152	2.52506	7.26896	9.13863	6.9615	12.7047
1588	9.2716	2.52683	7.27082	9.13964	6.96176	12.705
1589	9.277	2.52882	7.27267	9.14071	6.96176	12.7062
1590	9.27838	2.53002	7.27279	9.14807	6.96227	12.7085
1591	9.28803	2.53229	7.27309	9.14995	6.96239	12.7096
1592	9.29026	2.53529	7.2741	9.15158	6.96336	12.7113
1593	9.29154	2.53686	7.27672	9.15295	6.96336	12.7116
1594	9.29265	2.54079	7.27701	9.15452	6.96613	12.7136
1595	9.29291	2.54412	7.28053	9.1573	6.96902	12.7154
1596	9.29657	2.55237	7.28103	9.15789	6.97108	12.7182
1597	9.29864	2.55769	7.28111	9.15797	6.97457	12.7198
1598	9.30142	2.55789	7.2824	9.15808	6.97463	12.7199
1599	9.3055	2.5728	7.28345	9.1595	6.97463	12.7203
1600	9.3099	2.5773	7.2845	9.16214	6.97626	12.7215
1601	9.31137	2.5861	7.28483	9.16359	6.97842	12.7221
1602	9.31277	2.58624	7.28493	9.16448	6.97931	12.723
1603	9.31277	2.58626	7.287	9.16708	6.97957	12.7236
1604	9.31485	2.59197	7.28862	9.16782	6.97991	12.7257
1605	9.31543	2.59679	7.29439	9.16785	6.98102	12.7265
1606	9.31545	2.59717	7.29511	9.17029	6.98102	12.7274
1607	9.31805	2.60491	7.29598	9.17045	6.98146	12.7279
1608	9.31913	2.60654	7.29824	9.17095	6.98158	12.7285
1609	9.31955	2.60663	7.30256	9.174	6.98236	12.7297
1610	9.32951	2.61088	7.30333	9.17426	6.98236	12.7305
1611	9.33253	2.61526	7.30615	9.17579	6.98287	12.7335
1612	9.33348	2.62059	7.30902	9.17623	6.98287	12.7337
1613	9.33565	2.62348	7.30904	9.17847	6.98356	12.7338
1614	9.33674	2.62826	7.31022	9.17975	6.9836	12.7357
1615	9.33722	2.63367	7.31336	9.18303	6.98434	12.7366
1616	9.33763	2.6403	7.31586	9.18442	6.98434	12.7392
1617	9.33808	2.64506	7.31712	9.1856	6.98654	12.7395
1618	9.3409	2.65985	7.31853	9.18562	6.98811	12.7427
1619	9.34227	2.66147	7.31931	9.19093	6.9884	12.7437
1620	9.34772	2.66448	7.32261	9.19248	6.9884	12.7443
1621	9.35097	2.67708	7.32265	9.1925	6.98888	12.7475
1622	9.35193	2.67789	7.32479	9.19389	6.98888	12.7479
1623	9.35207	2.67994	7.32736	9.19498	6.98955	12.7494
1624	9.35405	2.68351	7.3287	9.19824	6.99227	12.7502
1625	9.35587	2.68436	7.32919	9.20028	6.99614	12.7521
1626	9.35732	2.70652	7.32941	9.20063	6.99614	12.7547
1627	9.36359	2.70751	7.32974	9.20121	6.99621	12.7556
1628	9.36433	2.70983	7.33289	9.20205	6.99639	12.7578
1629	9.36433	2.71078	7.33375	9.20399	6.99656	12.7597
1630	9.36447	2.7116	7.3349	9.20429	6.99656	12.7614
1631	9.36605	2.71188	7.33718	9.20432	6.99745	12.7627
1632	9.36737	2.71229	7.34018	9.20436	6.99919	12.7654
1633	9.3685	2.72478	7.34228	9.20685	7.00083	12.7663
1634	9.37071	2.72637	7.34287	9.20726	7.00153	12.7701
1635	9.37368	2.72819	7.34467	9.2085	7.00153	12.7755
1636	9.37451	2.73055	7.34685	9.21253	7.00447	12.7757
1637	9.3753	2.73338	7.35288	9.21322	7.00506	12.7794
1638	9.37772	2.73354	7.35406	9.21356	7.00506	12.7814
1639	9.37807	2.74175	7.35709	9.21472	7.01025	12.7814
1640	9.37888	2.74239	7.35842	9.21475	7.01028	12.7816
1641	9.3805	2.74431	7.36193	9.21482	7.01123	12.7819
1642	9.38185	2.74495	7.36672	9.21562	7.01169	12.7849
1643	9.38431	2.75607	7.36673	9.21732	7.01169	12.7893
1644	9.38594	2.7578	7.36686	9.21772	7.01351	12.7894
1645	9.38661	2.7593	7.36737	9.21829	7.01351	12.7912
1646	9.38786	2.75975	7.36997	9.21884	7.01411	12.7917
1647	9.39032	2.76456	7.37068	9.21892	7.01481	12.7923
1648	9.39171	2.76487	7.3716	9.21897	7.01621	12.7941
1649	9.39302	2.76976	7.37257	9.21983	7.01779	12.7944
1650	9.3946	2.7733	7.37259	9.22032	7.01779	12.7946
1651	9.39543	2.78932	7.37492	9.22035	7.01884	12.7948
1652	9.40049	2.79429	7.37549	9.2214	7.02014	12.7997
1653	9.4005	2.7945	7.37723	9.22215	7.02048	12.8003
1654	9.40381	2.80056	7.37887	9.2222	7.02048	12.8006
1655	9.40709	2.8095	7.38157	9.22311	7.02108	12.8008
1656	9.40895	2.81108	7.3816	9.22365	7.02137	12.802
1657	9.40977	2.82404	7.38225	9.22837	7.02137	12.8024
1658	9.40977	2.82578	7.38379	9.23154	7.02144	12.8025
1659	9.41045	2.83256	7.38422	9.2319	7.0226	12.8037
1660	9.41291	2.83346	7.38462	9.23568	7.0283	12.8039
1661	9.41303	2.84412	7.38478	9.23682	7.03	12.8041
1662	9.41316	2.86238	7.3858	9.23685	7.03128	12.8041
1663	9.41517	2.86356	7.38917	9.2383	7.03222	12.8065
1664	9.41659	2.86691	7.39089	9.24075	7.03262	12.8079
1665	9.41966	2.88032	7.39485	9.24287	7.03385	12.8083
1666	9.42376	2.8806	7.39612	9.2464	7.03504	12.8093
1667	9.42434	2.89102	7.39655	9.24649	7.03504	12.8098
1668	9.4244	2.89434	7.39913	9.24711	7.03605	12.8117
1669	9.42572	2.89531	7.40049	9.24832	7.03635	12.8129
1670	9.42816	2.89834	7.40141	9.2498	7.03646	12.813
1671	9.43018	2.9011	7.40182	9.25142	7.03668	12.8131
1672	9.43181	2.90174	7.40215	9.25216	7.04148	12.8133
1673	9.43181	2.90483	7.40297	9.25443	7.04148	12.8138
1674	9.43245	2.93125	7.4054	9.25754	7.04169	12.8143
1675	9.43346	2.9323	7.40925	9.25955	7.04169	12.8154
1676	9.43419	2.94834	7.40931	9.2596	7.04443	12.8198
1677	9.43425	2.9509	7.41127	9.26031	7.04821	12.8208
1678	9.43449	2.95588	7.41375	9.26294	7.04821	12.8214
1679	9.43578	2.96309	7.4223	9.26325	7.05098	12.8226
1680	9.44037	2.97945	7.42479	9.26376	7.05237	12.8229
1681	9.44214	2.98125	7.42599	9.26699	7.05267	12.8258
1682	9.44372	2.98318	7.42746	9.271	7.05267	12.8297
1683	9.4448	2.98506	7.42933	9.2725	7.05489	12.8317
1684	9.44797	2.98541	7.43307	9.27351	7.05526	12.8329
1685	9.44804	2.9862	7.43311	9.27386	7.05541	12.8352
1686	9.45316	2.98821	7.43454	9.27565	7.06292	12.8408
1687	9.45381	3.00191	7.43653	9.27616	7.06292	12.8415
1688	9.45456	3.00657	7.43668	9.27738	7.06317	12.8418
1689	9.45499	3.03039	7.43881	9.27869	7.06317	12.8423
1690	9.45973	3.04057	7.43963	9.28055	7.0643	12.8429
1691	9.46101	3.05083	7.44098	9.28162	7.06538	12.8443
1692	9.46441	3.0588	7.44129	9.28186	7.06538	12.8458
1693	9.46491	3.06497	7.44168	9.28207	7.06538	12.846
1694	9.46616	3.06902	7.44275	9.2835	7.06568	12.8467
1695	9.46714	3.08438	7.44325	9.28714	7.06719	12.8468
1696	9.4679	3.08703	7.44364	9.28826	7.07019	12.8501
1697	9.46825	3.09122	7.44654	9.29017	7.07019	12.8527
1698	9.47017	3.09457	7.44814	9.29276	7.07443	12.8528
1699	9.47049	3.10651	7.45871	9.29474	7.0746	12.8552
1700	9.47155	3.1111	7.45885	9.29558	7.0746	12.8562
1701	9.47349	3.11442	7.459	9.29632	7.07472	12.857
1702	9.47351	3.12812	7.46115	9.29701	7.07472	12.858
1703	9.47371	3.12823	7.46241	9.29823	7.07481	12.8606
1704	9.47417	3.13734	7.46342	9.30331	7.07603	12.8611
1705	9.47528	3.13971	7.46437	9.30344	7.07614	12.862
1706	9.48002	3.1465	7.4657	9.30495	7.07626	12.8631
1707	9.48045	3.15974	7.46747	9.30524	7.07626	12.8635
1708	9.48099	3.16563	7.46865	9.30807	7.07675	12.8639
1709	9.48355	3.16626	7.46945	9.30981	7.07675	12.8641
1710	9.48355	3.1671	7.47234	9.30998	7.07829	12.8662
1711	9.4857	3.19546	7.47436	9.31017	7.07866	12.8665
1712	9.49222	3.19621	7.47443	9.31103	7.07866	12.8668
1713	9.49405	3.19655	7.47463	9.3117	7.08003	12.8674
1714	9.49496	3.19771	7.47622	9.31179	7.08226	12.8757
1715	9.49496	3.19915	7.47821	9.31605	7.08226	12.8757
1716	9.49623	3.20261	7.47932	9.31769	7.08293	12.8763
1717	9.49631	3.20492	7.48008	9.31781	7.08347	12.8781
1718	9.49673	3.2237	7.48071	9.32029	7.08347	12.8781
1719	9.49967	3.22508	7.48122	9.322	7.08493	12.8805
1720	9.50333	3.23582	7.48179	9.32295	7.08505	12.8808
1721	9.50356	3.24035	7.48198	9.32321	7.08505	12.8814
1722	9.50575	3.24679	7.48247	9.32366	7.08789	12.8829
1723	9.50971	3.25026	7.48658	9.32456	7.09123	12.8832
1724	9.5105	3.261	7.48714	9.32534	7.09189	12.8835
1725	9.51426	3.27777	7.48804	9.32709	7.09189	12.8837
1726	9.51875	3.28976	7.48844	9.32763	7.09452	12.8859
1727	9.52441	3.29366	7.49074	9.33113	7.09452	12.8864
1728	9.52725	3.30161	7.49156	9.33136	7.09562	12.8871
1729	9.52747	3.305	7.49447	9.33281	7.09694	12.889
1730	9.53562	3.31691	7.49586	9.33471	7.09801	12.8901
1731	9.5371	3.32382	7.49728	9.33624	7.09861	12.8902
1732	9.53763	3.34569	7.49812	9.33781	7.09861	12.8911
1733	9.53904	3.35416	7.50144	9.34087	7.0993	12.8921
1734	9.541	3.36286	7.50177	9.34116	7.0993	12.8939
1735	9.54187	3.39351	7.50188	9.34236	7.09976	12.8949
1736	9.54203	3.40618	7.5067	9.34267	7.10016	12.8959
1737	9.5426	3.42134	7.50754	9.34328	7.10052	12.8995
1738	9.54265	3.42313	7.50908	9.34436	7.10129	12.9009
1739	9.544	3.45473	7.515	9.34595	7.10222	12.9017
1740	9.544	3.4575	7.51714	9.34956	7.1032	12.9038
1741	9.54792	3.4592	7.51748	9.34959	7.1032	12.9057
1742	9.54845	3.46146	7.52135	9.34968	7.10396	12.9068
1743	9.54952	3.46281	7.52202	9.35283	7.10628	12.9091
1744	9.54952	3.46691	7.52223	9.35553	7.10716	12.9091
1745	9.55145	3.47294	7.52349	9.35906	7.10987	12.91
1746	9.55356	3.48668	7.52615	9.35946	7.11035	12.9104
1747	9.55736	3.49802	7.52765	9.36118	7.11035	12.9113
1748	9.55917	3.5281	7.52808	9.36163	7.11038	12.9113
1749	9.56073	3.5285	7.52978	9.36294	7.11078	12.9118
1750	9.56306	3.53949	7.53438	9.36372	7.11078	12.914
1751	9.56369	3.54006	7.53445	9.36435	7.11187	12.9145
1752	9.5679	3.54021	7.53459	9.36474	7.11187	12.9154
1753	9.57061	3.54854	7.53691	9.3656	7.11228	12.9168
1754	9.57092	3.55864	7.54021	9.36679	7.11241	12.9178
1755	9.57144	3.56316	7.54212	9.36695	7.11437	12.9178
1756	9.57175	3.57033	7.54269	9.36914	7.11437	12.9201
1757	9.5723	3.57229	7.54519	9.3712	7.11496	12.9224
1758	9.57265	3.57605	7.54596	9.37173	7.11496	12.9243
1759	9.57289	3.57901	7.54651	9.37246	7.11625	12.9253
1760	9.57771	3.58243	7.54682	9.37503	7.11861	12.9266
1761	9.58026	3.58308	7.54689	9.37594	7.11875	12.9278
1762	9.58367	3.59813	7.54706	9.37687	7.11875	12.9283
1763	9.58503	3.63008	7.54912	9.37693	7.12075	12.9336
1764	9.58522	3.63325	7.55083	9.37778	7.12083	12.9338
1765	9.58598	3.65765	7.55122	9.37822	7.12083	12.9356
1766	9.58978	3.6752	7.55543	9.37861	7.12114	12.9376
1767	9.59016	3.67891	7.55681	9.37913	7.12114	12.9377
1768	9.59269	3.68291	7.55694	9.38177	7.12186	12.9377
1769	9.59446	3.68436	7.55763	9.3821	7.12452	12.9384
1770	9.5956	3.698	7.55923	9.38519	7.12457	12.9394
1771	9.5965	3.7019	7.56205	9.38641	7.12478	12.9423
1772	9.59886	3.70763	7.56964	9.3867	7.12702	12.9431
1773	9.60427	3.73674	7.57066	9.38672	7.12806	12.9436
1774	9.60549	3.74032	7.57347	9.38683	7.13005	12.9437
1775	9.60596	3.748	7.57603	9.38791	7.13112	12.9452
1776	9.60596	3.76482	7.57781	9.38895	7.13129	12.947
1777	9.60675	3.77632	7.57803	9.39248	7.1316	12.9487
1778	9.60876	3.77708	7.57855	9.39305	7.13313	12.9496
1779	9.60995	3.77954	7.57941	9.39327	7.13487	12.9501
1780	9.61422	3.79311	7.57948	9.39344	7.13554	12.9518
1781	9.61676	3.80247	7.57966	9.39355	7.13562	12.9518
1782	9.61841	3.83195	7.58046	9.39414	7.13666	12.9519
1783	9.62007	3.83522	7.58228	9.39758	7.13722	12.9562
1784	9.62334	3.84038	7.58519	9.39848	7.13722	12.9562
1785	9.62432	3.84111	7.58868	9.39853	7.13784	12.9564
1786	9.62455	3.84171	7.58881	9.3988	7.13784	12.9591
1787	9.62465	3.84746	7.59527	9.3999	7.14051	12.9606
1788	9.63237	3.85025	7.59562	9.40118	7.14066	12.9609
1789	9.63245	3.86651	7.59582	9.40268	7.14066	12.961
1790	9.63519	3.86714	7.59666	9.40537	7.14134	12.9616
1791	9.63663	3.87015	7.59673	9.40572	7.14331	12.9618
1792	9.63859	3.87219	7.59707	9.41181	7.14331	12.9618
1793	9.64153	3.87882	7.5979	9.41244	7.1478	12.9627
1794	9.647	3.88053	7.59949	9.41365	7.1478	12.9632
1795	9.65095	3.88108	7.60027	9.41443	7.15011	12.9636
1796	9.65122	3.90515	7.60143	9.41452	7.15011	12.9643
1797	9.65329	3.91136	7.60192	9.41583	7.15018	12.9669
1798	9.65693	3.91671	7.602	9.41614	7.15516	12.9671
1799	9.65709	3.91744	7.60432	9.41695	7.15516	12.9683
1800	9.65914	3.92168	7.60694	9.41844	7.15543	12.9691
1801	9.66075	3.92562	7.60755	9.42182	7.15543	12.9699
1802	9.66107	3.93502	7.60796	9.42389	7.15548	12.9718
1803	9.66151	3.93528	7.60799	9.42607	7.15548	12.9718
1804	9.6642	3.93961	7.60835	9.42612	7.15591	12.9741
1805	9.66442	3.94399	7.61306	9.42645	7.15591	12.9748
1806	9.6665	3.96283	7.61394	9.43167	7.15739	12.9761
1807	9.66839	3.97336	7.61457	9.4331	7.15806	12.9792
1808	9.67006	3.97647	7.61519	9.43355	7.15909	12.98
1809	9.6714	3.97829	7.61776	9.43409	7.15931	12.9803
1810	9.67156	3.98365	7.62055	9.4348	7.16133	12.9803
1811	9.67314	4.00099	7.62308	9.43575	7.16428	12.9816
1812	9.67466	4.00978	7.62519	9.43727	7.16428	12.9823
1813	9.67489	4.01451	7.63093	9.43788	7.16493	12.9842
1814	9.67915	4.03359	7.63324	9.43929	7.16514	12.9857
1815	9.67951	4.0369	7.63661	9.44047	7.16607	12.9873
1816	9.6803	4.04496	7.63713	9.44086	7.16737	12.9883
1817	9.68145	4.08138	7.63973	9.44151	7.16837	12.9894
1818	9.68176	4.08414	7.64043	9.44385	7.16883	12.991
1819	9.68185	4.08817	7.64128	9.44431	7.16914	12.9927
1820	9.68238	4.08957	7.64619	9.44555	7.16928	12.9957
1821	9.6862	4.09124	7.64706	9.44572	7.17209	12.9976
1822	9.68791	4.10711	7.64864	9.44656	7.17248	12.9989
1823	9.68831	4.11609	7.64898	9.44689	7.17248	12.999
1824	9.68853	4.12828	7.64911	9.4475	7.17265	12.9999
1825	9.68936	4.12882	7.64947	9.45277	7.17359	13
1826	9.69342	4.14811	7.65267	9.45674	7.17359	13.0013
1827	9.69532	4.17332	7.65491	9.45806	7.17502	13.0035
1828	9.69784	4.1904	7.65647	9.4586	7.17518	13.0053
1829	9.70008	4.19519	7.65657	9.45884	7.1756	13.0063
1830	9.70115	4.20779	7.6591	9.45913	7.17582	13.0068
1831	9.70121	4.20909	7.66219	9.45921	7.17584	13.0089
1832	9.70155	4.21547	7.66665	9.45961	7.17981	13.0092
1833	9.70421	4.23825	7.66782	9.45971	7.18089	13.0092
1834	9.70466	4.25095	7.67085	9.46014	7.18089	13.0116
1835	9.70481	4.25601	7.67271	9.46034	7.18134	13.0134
1836	9.70493	4.2609	7.67358	9.46244	7.18134	13.0146
1837	9.70636	4.2724	7.67407	9.46391	7.18537	13.0163
1838	9.71024	4.28102	7.67423	9.46461	7.1855	13.0163
1839	9.71245	4.28754	7.67718	9.46559	7.18848	13.0205
1840	9.71552	4.31966	7.68062	9.46619	7.19219	13.0212
1841	9.71881	4.32037	7.68092	9.46622	7.19219	13.0257
1842	9.71929	4.33405	7.68267	9.46711	7.19234	13.0307
1843	9.72009	4.35391	7.68535	9.46813	7.19384	13.0312
1844	9.7202	4.3657	7.6858	9.47337	7.1964	13.0326
1845	9.72391	4.37487	7.68713	9.47366	7.19659	13.0329
1846	9.72783	4.37788	7.68767	9.47679	7.19659	13.0337
1847	9.73062	4.38559	7.6888	9.47774	7.19749	13.0337
1848	9.73456	4.39612	7.68992	9.47788	7.19749	13.0344
1849	9.73964	4.42139	7.69026	9.4792	7.19796	13.0369
1850	9.74075	4.42898	7.69252	9.47924	7.19881	13.0381
1851	9.74196	4.42932	7.69314	9.48088	7.19881	13.0389
1852	9.7443	4.45229	7.69691	9.48442	7.19931	13.0402
1853	9.74475	4.45997	7.69733	9.48579	7.20316	13.0417
1854	9.74799	4.47142	7.70101	9.48609	7.21238	13.0419
1855	9.74996	4.47585	7.7041	9.48658	7.21392	13.042
1856	9.75192	4.47921	7.70539	9.48765	7.21393	13.0429
1857	9.75401	4.48617	7.7065	9.48947	7.21393	13.044
1858	9.7554	4.49403	7.70922	9.4915	7.21475	13.0448
1859	9.7554	4.50705	7.70933	9.49174	7.21767	13.045
1860	9.75589	4.51938	7.71042	9.49213	7.21767	13.0452
1861	9.75594	4.55915	7.7108	9.49321	7.22045	13.046
1862	9.75783	4.57377	7.71116	9.49369	7.22118	13.0485
1863	9.75808	4.57953	7.71275	9.49434	7.22397	13.0499
1864	9.75883	4.5865	7.71294	9.4946	7.22397	13.0507
1865	9.75952	4.59209	7.71337	9.49485	7.22404	13.0521
1866	9.76292	4.59475	7.71536	9.49613	7.2253	13.0524
1867	9.76489	4.59569	7.71613	9.4973	7.22799	13.055
1868	9.76556	4.59629	7.71659	9.49802	7.22799	13.0578
1869	9.76615	4.60204	7.71775	9.50088	7.22999	13.0587
1870	9.77042	4.61252	7.71848	9.50117	7.22999	13.0611
1871	9.77174	4.61935	7.71905	9.50512	7.23016	13.0611
1872	9.778	4.63714	7.72291	9.5053	7.23016	13.0631
1873	9.77951	4.63973	7.72376	9.50609	7.2307	13.0639
1874	9.78135	4.66607	7.72533	9.50763	7.2307	13.0666
1875	9.78234	4.67852	7.72579	9.50837	7.23132	13.0668
1876	9.78245	4.69082	7.72847	9.50924	7.23325	13.0694
1877	9.78264	4.69317	7.72864	9.51128	7.23454	13.0716
1878	9.78319	4.70061	7.72976	9.51134	7.23454	13.073
1879	9.78446	4.72574	7.73011	9.51136	7.23581	13.0732
1880	9.78518	4.74546	7.73265	9.51455	7.23904	13.0762
1881	9.79206	4.75163	7.73516	9.51493	7.23912	13.0767
1882	9.79744	4.76211	7.73552	9.51519	7.23912	13.077
1883	9.79857	4.76261	7.73937	9.51625	7.24075	13.0798
1884	9.79932	4.78602	7.74343	9.5176	7.24086	13.0811
1885	9.80147	4.79803	7.74422	9.51889	7.24086	13.0813
1886	9.80681	4.81219	7.745	9.52307	7.24088	13.0813
1887	9.80681	4.84257	7.74677	9.52347	7.24093	13.0816
1888	9.80785	4.8574	7.75112	9.52377	7.24149	13.0838
1889	9.80882	4.85891	7.75356	9.52457	7.2433	13.0842
1890	9.81154	4.85968	7.754	9.52651	7.24344	13.0849
1891	9.81467	4.86116	7.7543	9.52962	7.24456	13.0878
1892	9.81468	4.88667	7.75449	9.53198	7.2467	13.0913
1893	9.81518	4.8949	7.75487	9.53232	7.24684	13.0953
1894	9.81589	4.90948	7.75679	9.53451	7.24707	13.0953
1895	9.81613	4.9095	7.76383	9.53563	7.24905	13.0957
1896	9.81792	4.91265	7.76484	9.53755	7.24956	13.0958
1897	9.81889	4.91671	7.76553	9.54031	7.24956	13.096
1898	9.82187	4.92866	7.76613	9.54048	7.25128	13.096
1899	9.8232	4.93748	7.76687	9.54261	7.25128	13.099
1900	9.82825	4.94273	7.7679	9.54551	7.25134	13.0991
1901	9.82964	4.94854	7.77289	9.54665	7.25273	13.1027
1902	9.83003	4.94978	7.77314	9.5498	7.25273	13.1028
1903	9.83125	4.96038	7.77359	9.5501	7.25466	13.1047
1904	9.83158	4.96686	7.77616	9.55084	7.25466	13.1059
1905	9.83287	4.97406	7.77847	9.55166	7.25559	13.1077
1906	9.83294	4.97409	7.78423	9.55177	7.2569	13.1077
1907	9.83425	4.97549	7.78834	9.55196	7.25966	13.1082
1908	9.83489	4.98442	7.78924	9.5523	7.26086	13.1094
1909	9.83822	5.0037	7.79045	9.55393	7.26422	13.1143
1910	9.84408	5.00373	7.79074	9.5552	7.26426	13.1149
1911	9.84623	5.00497	7.79171	9.55525	7.26426	13.1183
1912	9.84639	5.01274	7.79485	9.55532	7.26426	13.1205
1913	9.84705	5.01301	7.7952	9.55585	7.26426	13.1224
1914	9.85715	5.01624	7.79794	9.55594	7.26586	13.123
1915	9.85852	5.01978	7.79798	9.55597	7.26586	13.1235
1916	9.86122	5.02423	7.79887	9.56075	7.26591	13.1248
1917	9.86675	5.03485	7.8004	9.56215	7.2663	13.1266
1918	9.86701	5.06256	7.80169	9.56238	7.2663	13.1283
1919	9.86791	5.0712	7.80259	9.56679	7.26638	13.1293
1920	9.87397	5.07836	7.8026	9.56797	7.26682	13.13
1921	9.87443	5.08193	7.80761	9.56947	7.26696	13.1304
1922	9.87443	5.08448	7.80845	9.57445	7.26696	13.1335
1923	9.87707	5.10783	7.809	9.57849	7.2702	13.1342
1924	9.87793	5.11376	7.81252	9.57872	7.2702	13.1356
1925	9.87883	5.12725	7.81295	9.58046	7.27172	13.1436
1926	9.87976	5.13154	7.81415	9.58143	7.27172	13.1438
1927	9.88116	5.1339	7.81586	9.58144	7.27262	13.1454
1928	9.88404	5.1371	7.82005	9.58409	7.27316	13.1459
1929	9.88445	5.14475	7.82091	9.58569	7.27358	13.1461
1930	9.88572	5.16787	7.82142	9.58811	7.27358	13.1462
1931	9.88681	5.17552	7.82207	9.58968	7.27563	13.1491
1932	9.88788	5.18788	7.8221	9.59055	7.27563	13.1513
1933	9.88789	5.19357	7.82888	9.59073	7.27599	13.1513
1934	9.89074	5.19872	7.83099	9.59222	7.27895	13.1519
1935	9.89421	5.20093	7.83358	9.59364	7.27938	13.1525
1936	9.89434	5.20885	7.83365	9.59452	7.28181	13.1531
1937	9.89679	5.21802	7.83378	9.59506	7.28271	13.1534
1938	9.89752	5.2284	7.83382	9.59625	7.28323	13.1551
1939	9.89794	5.23072	7.83462	9.59638	7.2834	13.156
1940	9.89901	5.23696	7.83611	9.59748	7.28447	13.1562
1941	9.90252	5.24374	7.83789	9.59872	7.28505	13.1564
1942	9.90494	5.24976	7.83831	9.60296	7.28558	13.1568
1943	9.90532	5.26412	7.84007	9.60396	7.28558	13.1575
1944	9.90866	5.27249	7.84378	9.60566	7.28933	13.1601
1945	9.90972	5.32305	7.84385	9.60635	7.28933	13.1605
1946	9.9107	5.32747	7.84413	9.6073	7.29019	13.1608
1947	9.91135	5.33148	7.84434	9.6126	7.29019	13.161
1948	9.91506	5.33682	7.84657	9.61399	7.2906	13.1614
1949	9.91673	5.34306	7.84659	9.61511	7.29193	13.1628
1950	9.91727	5.34539	7.84753	9.61721	7.29193	13.1645
1951	9.91876	5.35331	7.84824	9.61798	7.29245	13.1647
1952	9.92005	5.35616	7.8486	9.61907	7.29257	13.1654
1953	9.92061	5.35854	7.84862	9.6212	7.29257	13.1661
1954	9.92165	5.36088	7.85171	9.62226	7.29406	13.168
1955	9.92207	5.36327	7.85214	9.62344	7.29406	13.168
1956	9.92303	5.36519	7.85568	9.62499	7.30091	13.1696
1957	9.92389	5.36736	7.85725	9.62604	7.30091	13.1717
1958	9.92943	5.36846	7.85784	9.63217	7.30123	13.1724
1959	9.93012	5.3832	7.85864	9.63294	7.30123	13.1726
1960	9.93041	5.3981	7.86092	9.63319	7.30137	13.1777
1961	9.93128	5.40076	7.86322	9.63457	7.30218	13.1778
1962	9.93153	5.40618	7.86742	9.63707	7.3033	13.1787
1963	9.93321	5.4131	7.86806	9.63806	7.30498	13.179
1964	9.93322	5.41432	7.86999	9.63878	7.30498	13.1797
1965	9.93333	5.4204	7.87051	9.64081	7.30613	13.1805
1966	9.93359	5.4353	7.8729	9.64151	7.3065	13.1805
1967	9.93359	5.44064	7.87496	9.64222	7.30652	13.182
1968	9.93411	5.45045	7.8765	9.64264	7.30652	13.1823
1969	9.9367	5.45848	7.87652	9.64298	7.30692	13.1833
1970	9.93847	5.46857	7.87712	9.64912	7.30692	13.1835
1971	9.93898	5.46901	7.87869	9.64977	7.30774	13.184
1972	9.93954	5.4845	7.8797	9.64991	7.31071	13.1847
1973	9.94333	5.49927	7.88059	9.65089	7.31071	13.1863
1974	9.94365	5.50645	7.88078	9.65123	7.31114	13.1875
1975	9.9457	5.51353	7.8822	9.65185	7.31147	13.1885
1976	9.9464	5.51617	7.8846	9.65204	7.31147	13.1886
1977	9.94684	5.52675	7.88538	9.65231	7.31282	13.1902
1978	9.95107	5.52792	7.88587	9.65326	7.31282	13.1917
1979	9.95372	5.53143	7.88906	9.65372	7.31378	13.1931
1980	9.95394	5.53165	7.88924	9.65441	7.31386	13.1933
1981	9.95401	5.53345	7.8899	9.65522	7.31546	13.1955
1982	9.95469	5.5522	7.88996	9.65624	7.31653	13.1958
1983	9.95524	5.55773	7.8912	9.65654	7.31653	13.1962
1984	9.9581	5.56045	7.89344	9.65683	7.31689	13.1991
1985	9.96044	5.56138	7.89765	9.65751	7.31689	13.2007
1986	9.96073	5.56199	7.89813	9.65769	7.31865	13.2016
1987	9.96183	5.58247	7.89816	9.65864	7.31865	13.2017
1988	9.9628	5.58389	7.89978	9.66012	7.31878	13.2022
1989	9.96353	5.58652	7.90369	9.66049	7.3201	13.2033
1990	9.96513	5.58886	7.90396	9.66079	7.32041	13.2042
1991	9.96587	5.60372	7.90421	9.66216	7.32041	13.2067
1992	9.96604	5.60596	7.90461	9.6639	7.32066	13.2067
1993	9.96815	5.61161	7.9071	9.66416	7.3207	13.2079
1994	9.96914	5.61543	7.90905	9.66545	7.32174	13.2083
1995	9.96925	5.62024	7.91354	9.66589	7.32254	13.2083
1996	9.96966	5.62307	7.91584	9.66725	7.32254	13.2104
1997	9.97034	5.62487	7.9167	9.66971	7.32366	13.2115
1998	9.97034	5.62567	7.92011	9.67012	7.32366	13.2128
[truncated: 123,374 more rows]

## Sheet: size_16h
Supplemental Dataset S1. Nanosight measurements (nm) of putative outer membrane vesicle diameters at 16 hours
	ES114, GRAVITY	ES114, LSMMG	flhA, GRAVITY	flhA, LSMMG	motB1, GRAVITY	motB1, LSMMG			ES114, GRAVITY	ES114, LSMMG	flhA, GRAVITY	flhA, LSMMG	motB1, GRAVITY	motB1, LSMMG
1	0.00439268	0.00108678	0.0175081	1.82961	0.0215716	1.80018		Average	37.0986	40.719	38.8431	45.3529	38.1581	43.0498
2	0.00637099	0.00191428	0.0240019	2.11681	0.0240019	1.89166		Standard error	0.100395	0.0890732	0.0805481	0.079238	0.0899528	0.0818159
3	0.00637099	0.00933114	0.062103	2.20937	0.0336641	1.94753		Rounded average	37.1	40.72	38.84	45.35	38.16	43.05
4	0.0076877	0.0142453	0.0683144	2.21885	0.0336641	2.03089		Rounded standard error	0.1	0.089	0.081	0.079	0.09	0.082
5	0.0076877	0.0142453	0.0988056	2.2205	0.0714057	2.03636
6	0.00933114	0.0207602	0.112229	2.2885	0.0760248	2.06368
7	0.00933114	0.0240019	0.120198	2.39842	0.0867205	2.07916		LSMMG = low shear modeled microgravity
8	0.00933114	0.0288447	0.125475	2.74338	0.094937	2.08256
9	0.00933114	0.0336641	0.125475	2.78918	0.1033	2.0958
10	0.0109719	0.0336641	0.125475	3.08839	0.1033	2.09581
11	0.0142453	0.0336641	0.131306	3.21955	0.113118	2.12817
12	0.0142453	0.0336641	0.157133	3.26604	0.116664	2.1657
13	0.0142453	0.0432339	0.19739	3.27261	0.134209	2.27174
14	0.0142453	0.0479847	0.274605	3.34372	0.142867	2.28356
15	0.0175081	0.057419	0.275863	3.34735	0.147168	2.31293
16	0.0191355	0.0652136	0.290845	3.37984	0.151451	2.3495
17	0.0191355	0.0714057	0.297022	3.4165	0.155107	2.36561
18	0.0207602	0.0760248	0.298253	3.44493	0.159962	2.42186
19	0.0207602	0.0760248	0.307436	3.452	0.168401	2.42383
20	0.0207602	0.0806227	0.336268	3.51685	0.189193	2.45186
21	0.0240019	0.0806227	0.348625	3.55333	0.189193	2.45324
22	0.0240019	0.0867205	0.359096	3.56086	0.20552	2.45832
23	0.0240019	0.0897555	0.380472	3.61217	0.206869	2.46165
24	0.0240019	0.0942908	0.419722	3.70089	0.221585	2.52075
25	0.0240019	0.0942908	0.442341	3.74867	0.222912	2.53291
26	0.0240019	0.095798	0.448711	3.82094	0.229522	2.53869
27	0.027233	0.0988056	0.47069	3.8615	0.237396	2.53927
28	0.027233	0.107775	0.47611	3.88642	0.237396	2.55395
29	0.0288447	0.107775	0.479964	3.89147	0.237396	2.58089
30	0.0288447	0.107775	0.483036	3.89524	0.238702	2.5851
31	0.0288447	0.107775	0.498257	3.95652	0.24131	2.5951
32	0.0304537	0.11371	0.499264	3.96198	0.24131	2.60083
33	0.0304537	0.116664	0.535327	3.98746	0.2478	2.6012
34	0.0336641	0.116664	0.539684	4.00673	0.249092	2.63143
35	0.0336641	0.116664	0.554073	4.02903	0.256815	2.63339
36	0.0336641	0.125475	0.562608	4.11604	0.260654	2.63551
37	0.0384604	0.129851	0.580855	4.15702	0.260654	2.6369
38	0.0384604	0.131306	0.599867	4.16438	0.264478	2.67653
39	0.0384604	0.137103	0.608743	4.16786	0.283382	2.67654
40	0.0384604	0.137103	0.615035	4.18684	0.289831	2.68174
41	0.0384604	0.142867	0.66485	4.22546	0.290845	2.69329
42	0.0400541	0.148598	0.722009	4.23062	0.294556	2.70098
43	0.040509	0.155716	0.726829	4.24512	0.294556	2.70576
44	0.0432339	0.162783	0.752928	4.28871	0.305606	2.71981
45	0.0432339	0.168401	0.773787	4.40646	0.309263	2.74087
46	0.0432339	0.173988	0.818638	4.41428	0.323756	2.76032
47	0.0432339	0.185069	0.821558	4.45781	0.330925	2.78171
48	0.0456121	0.20597	0.83603	4.46927	0.330925	2.79948
49	0.0470363	0.214923	0.846748	4.47004	0.33449	2.81842
50	0.0479847	0.224238	0.865757	4.47304	0.335675	2.81957
51	0.0479847	0.229522	0.945264	4.48505	0.338042	2.81974
52	0.0479847	0.236088	0.965244	4.49469	0.347923	2.82687
53	0.0479847	0.24131	1.00425	4.50651	0.359096	2.83044
54	0.0500138	0.243911	1.00788	4.51395	0.366017	2.83943
55	0.052713	0.245209	1.03592	4.53998	0.366017	2.84155
56	0.052713	0.249092	1.07627	4.544	0.368772	2.84177
57	0.052713	0.253733	1.07966	4.56319	0.377446	2.85254
58	0.052713	0.258736	1.09474	4.56661	0.379716	2.86945
59	0.054598	0.268287	1.09641	4.62987	0.387996	2.87818
60	0.054598	0.272083	1.09972	4.67653	0.39099	2.87881
61	0.0550688	0.274605	1.12156	4.70661	0.404354	2.88095
62	0.0550688	0.274605	1.13763	4.70849	0.407667	2.88354
63	0.0558528	0.27963	1.14398	4.72349	0.456616	2.88684
64	0.0558528	0.282133	1.16261	4.72407	0.45819	2.89238
65	0.057419	0.283382	1.20343	4.73134	0.45819	2.89524
66	0.057419	0.287121	1.25388	4.75712	0.462896	2.90309
67	0.057419	0.297022	1.27123	4.77258	0.473791	2.90695
68	0.057419	0.312178	1.3028	4.77874	0.479348	2.91596
69	0.0589828	0.322728	1.31021	4.79288	0.50728	2.91791
70	0.0589828	0.340404	1.31756	4.79856	0.513251	2.91903
71	0.0594291	0.341582	1.37826	4.81428	0.519185	2.93398
72	0.060024	0.34511	1.37889	4.82547	0.520664	2.94339
73	0.062103	0.347454	1.39959	4.83709	0.53387	2.94406
74	0.0639705	0.355618	1.41637	4.85796	0.53387	2.95627
75	0.0667652	0.359096	1.42239	4.86508	0.535618	2.96478
76	0.0667652	0.369459	1.48104	4.87438	0.537944	2.96724
77	0.0667652	0.383112	1.48847	4.88007	0.542579	2.97181
78	0.0667652	0.384241	1.49137	4.89514	0.545465	3.01041
79	0.0714057	0.386496	1.49721	4.89611	0.545465	3.0415
80	0.0714057	0.413165	1.50409	4.91789	0.554073	3.05119
81	0.0714057	0.416449	1.5431	4.93055	0.556927	3.05317
82	0.0760248	0.421355	1.56547	4.93375	0.55835	3.0666
83	0.0760248	0.426237	1.57551	4.97117	0.565437	3.07163
84	0.0760248	0.429479	1.57551	4.98073	0.568258	3.07375
85	0.0760248	0.43271	1.57604	4.98156	0.569197	3.07781
86	0.0760248	0.443405	1.59445	4.99212	0.571071	3.08957
87	0.0806227	0.445531	1.59588	5.04391	0.571071	3.09102
88	0.0806227	0.448711	1.60391	5.06742	0.581133	3.09117
89	0.0819325	0.45188	1.67592	5.06749	0.585019	3.10562
90	0.0824559	0.45756	1.6891	5.10209	0.585019	3.11056
91	0.0851995	0.466021	1.69009	5.12406	0.604224	3.11063
92	0.0851995	0.472758	1.69178	5.12529	0.604224	3.111
93	0.0851995	0.473791	1.7557	5.13931	0.604224	3.11411
94	0.0897555	0.479964	1.76091	5.15104	0.619506	3.11452
95	0.0897555	0.513251	1.82105	5.15556	0.62706	3.13496
96	0.0897555	0.514738	1.82177	5.16098	0.628387	3.13514
97	0.0897555	0.52214	1.85778	5.16485	0.630154	3.13946
98	0.0927813	0.530463	1.87025	5.19422	0.633678	3.14025
99	0.0942908	0.544023	1.88406	5.20087	0.633678	3.14088
100	0.0942908	0.554073	1.89813	5.26196	0.634996	3.14227
101	0.0942908	0.565437	1.95245	5.26579	0.635143	3.1432
102	0.0942908	0.568258	1.96508	5.26904	0.649385	3.15632
103	0.0942908	0.579463	1.98473	5.28117	0.65198	3.15862
104	0.0988056	0.587785	2.04544	5.30117	0.653274	3.16108
105	0.0988056	0.601503	2.10966	5.30227	0.654567	3.16391
106	0.0988056	0.612882	2.1149	5.31455	0.655428	3.16537
107	0.0988056	0.622178	2.13285	5.32243	0.660578	3.18111
108	0.0988056	0.629712	2.14394	5.32408	0.667404	3.19968
109	0.0988056	0.632798	2.15229	5.35208	0.669952	3.20325
110	0.101055	0.636313	2.15304	5.35312	0.675028	3.20575
111	0.101804	0.662289	2.1711	5.37768	0.676715	3.20913
112	0.1033	0.667404	2.17838	5.38672	0.679239	3.21074
113	0.107775	0.672493	2.18467	5.3973	0.685104	3.2275
114	0.107775	0.674848	2.18645	5.40281	0.700853	3.2281
115	0.107775	0.684268	2.20639	5.41754	0.70741	3.23325
116	0.107775	0.70741	2.22388	5.42192	0.709043	3.26062
117	0.109559	0.708023	2.23837	5.4606	0.714737	3.26481
118	0.112229	0.709858	2.27598	5.4795	0.717167	3.2709
119	0.112229	0.724422	2.27707	5.51763	0.718784	3.2751
120	0.11371	0.72923	2.29068	5.51795	0.722009	3.27515
121	0.11371	0.736398	2.29129	5.53688	0.726027	3.27693
122	0.114449	0.737826	2.30587	5.58615	0.730029	3.27764
123	0.116664	0.768036	2.30745	5.58672	0.736398	3.27833
124	0.118138	0.779884	2.3086	5.60007	0.737192	3.28009
125	0.118874	0.793769	2.31951	5.61439	0.742728	3.28351
126	0.119609	0.803168	2.32555	5.61741	0.752928	3.28995
127	0.121079	0.807612	2.329	5.61799	0.752928	3.29861
128	0.123279	0.818638	2.32904	5.65296	0.753708	3.30035
129	0.125475	0.821766	2.35632	5.65418	0.76457	3.30505
130	0.125475	0.840331	2.36612	5.65595	0.766882	3.30887
131	0.125475	0.840903	2.37006	5.67876	0.769189	3.31086
132	0.129851	0.855241	2.37066	5.71696	0.778363	3.31588
133	0.129851	0.859461	2.37889	5.73095	0.782919	3.32266
134	0.131306	0.863662	2.38254	5.74726	0.784055	3.32619
135	0.134209	0.875472	2.38329	5.74787	0.789714	3.32642
136	0.13638	0.876163	2.38591	5.76502	0.789714	3.33656
137	0.138547	0.885436	2.39609	5.77362	0.803168	3.36116
138	0.138547	0.886462	2.39736	5.77701	0.812773	3.36376
139	0.138547	0.887632	2.40168	5.78036	0.81314	3.365
140	0.142867	0.905742	2.41405	5.79367	0.814242	3.37922
141	0.142867	0.906747	2.42423	5.8006	0.823014	3.37955
142	0.142867	0.926628	2.42508	5.8093	0.827372	3.38932
143	0.145737	0.941284	2.45117	5.81052	0.830988	3.39236
144	0.147168	0.947087	2.45561	5.81685	0.833872	3.39497
145	0.151451	0.950403	2.46433	5.83554	0.83603	3.40871
146	0.151451	0.952665	2.46874	5.83696	0.83603	3.41067
147	0.151451	0.968269	2.50562	5.84067	0.846037	3.41168
148	0.151451	0.972791	2.50925	5.8729	0.862963	3.4217
149	0.155716	0.974669	2.51224	5.87983	0.863662	3.42617
150	0.155716	1.00242	2.52951	5.88956	0.867846	3.43262
151	0.155716	1.00425	2.54033	5.9147	0.87409	3.4349
152	0.157133	1.00485	2.54345	5.92602	0.885094	3.43681
153	0.159962	1.00924	2.55565	5.9333	0.902722	3.43819
154	0.159962	1.02765	2.57724	5.94438	0.908753	3.43888
155	0.159962	1.03768	2.58515	5.95123	0.910755	3.4469
156	0.159962	1.03905	2.58698	5.96514	0.910755	3.44861
157	0.162783	1.03944	2.58779	5.97001	0.910755	3.45851
158	0.162783	1.04178	2.59184	5.97788	0.94419	3.45958
159	0.163346	1.05572	2.59322	6.01506	0.955091	3.48045
160	0.16419	1.0609	2.59622	6.02308	0.957639	3.48115
161	0.16419	1.09058	2.59747	6.02957	0.959545	3.48664
162	0.165596	1.09751	2.60562	6.06144	0.960905	3.48775
163	0.168401	1.10961	2.60747	6.07812	0.96619	3.48912
164	0.168401	1.10961	2.61146	6.08198	0.975606	3.50269
165	0.168401	1.11614	2.61675	6.08386	0.976543	3.512
166	0.168401	1.13283	2.61748	6.08421	0.978414	3.51425
167	0.168401	1.14662	2.62359	6.09333	0.980282	3.52405
168	0.172594	1.15135	2.62713	6.10832	0.985244	3.52715
169	0.172594	1.15762	2.63135	6.11328	0.998156	3.52969
170	0.172594	1.15918	2.63542	6.12277	0.998767	3.53354
171	0.173988	1.16045	2.64141	6.12479	1.03191	3.53521
172	0.17677	1.17312	2.65857	6.12939	1.05745	3.53858
173	0.17677	1.18155	2.66072	6.1454	1.07796	3.53899
174	0.179544	1.18915	2.66092	6.15513	1.07966	3.54414
175	0.179544	1.19041	2.66925	6.15695	1.08639	3.55389
176	0.179544	1.19142	2.67046	6.15712	1.08807	3.55677
177	0.180928	1.19293	2.67504	6.15785	1.08974	3.5574
178	0.180928	1.2073	2.67675	6.16223	1.09441	3.56574
179	0.180928	1.21824	2.67921	6.19015	1.09641	3.57968
180	0.18231	1.23188	2.6804	6.19735	1.09807	3.60402
181	0.183	1.25435	2.68303	6.20256	1.10138	3.6087
182	0.18369	1.2754	2.68571	6.21138	1.10961	3.61358
183	0.185069	1.28508	2.68939	6.24778	1.1315	3.614
184	0.185069	1.29302	2.68995	6.24931	1.1323	3.6174
185	0.185069	1.2943	2.71419	6.2702	1.1355	3.63412
186	0.185069	1.29534	2.7169	6.27899	1.14346	3.63772
187	0.18782	1.29738	2.72305	6.2858	1.14925	3.65299
188	0.189193	1.29779	2.74805	6.28921	1.16074	3.65376
189	0.189193	1.3028	2.75385	6.29312	1.19571	3.66239
190	0.193299	1.32275	2.759	6.30812	1.19844	3.66774
191	0.193299	1.33633	2.77218	6.31104	1.19844	3.66901
192	0.193299	1.35373	2.77259	6.31504	1.20044	3.67171
193	0.193299	1.36818	2.78256	6.32042	1.20044	3.67202
194	0.193299	1.37312	2.78397	6.34108	1.22557	3.6748
195	0.19393	1.37951	2.78455	6.36853	1.23284	3.67549
196	0.196028	1.39688	2.78708	6.37901	1.25008	3.68065
197	0.19739	1.40336	2.79221	6.41831	1.25435	3.6814
198	0.19739	1.41517	2.79529	6.43037	1.26703	3.68646
199	0.19739	1.4347	2.82129	6.43912	1.26797	3.69804
200	0.19739	1.44608	2.82301	6.45763	1.2689	3.7008
201	0.20471	1.46234	2.8368	6.46505	1.26983	3.70087
202	0.206329	1.46923	2.85051	6.46959	1.27401	3.70398
203	0.207542	1.47721	2.85353	6.48571	1.27818	3.70427
204	0.208215	1.48962	2.8556	6.50283	1.28094	3.71266
205	0.20956	1.49707	2.85934	6.50304	1.28645	3.71637
206	0.20956	1.49966	2.8599	6.50724	1.2892	3.72289
207	0.20956	1.51726	2.86251	6.50885	1.29011	3.72353
208	0.20956	1.53229	2.86518	6.50906	1.29466	3.73327
209	0.20956	1.54132	2.88394	6.5301	1.3019	3.7396
210	0.213585	1.58371	2.88736	6.54691	1.30415	3.73984
211	0.213585	1.61287	2.88828	6.55195	1.30954	3.74122
212	0.214923	1.62175	2.89105	6.55601	1.32022	3.74175
213	0.215992	1.69338	2.89255	6.56588	1.32551	3.74213
214	0.217593	1.70217	2.9162	6.56769	1.32815	3.74366
215	0.217593	1.7428	2.91783	6.58236	1.3321	3.74423
216	0.217593	1.74888	2.9181	6.5941	1.33341	3.74529
217	0.217593	1.76091	2.91822	6.61205	1.33406	3.76282
218	0.217593	1.76223	2.92195	6.61364	1.3382	3.76427
219	0.217593	1.79849	2.92215	6.62358	1.35159	3.77129
220	0.217593	1.80962	2.93442	6.62359	1.35416	3.77486
221	0.217593	1.82323	2.94309	6.62362	1.35647	3.77487
222	0.217593	1.82734	2.95847	6.63229	1.36056	3.77714
223	0.220256	1.87165	2.96121	6.63342	1.36945	3.78075
224	0.220788	1.89359	2.96123	6.63693	1.37449	3.78368
225	0.221585	1.90933	2.9622	6.6458	1.37951	3.79336
226	0.223291	1.91189	2.97305	6.65542	1.39121	3.7951
227	0.224427	1.94038	2.9744	6.65664	1.39236	3.80022
228	0.225561	1.94679	2.97487	6.6715	1.39319	3.80393
229	0.225561	2.00269	2.97598	6.68172	1.39688	3.81264
230	0.225561	2.00302	2.9788	6.68508	1.40424	3.81344
231	0.225561	2.00831	2.98126	6.68633	1.41565	3.81368
232	0.229522	2.03179	2.98137	6.69648	1.41998	3.82062
233	0.230838	2.08158	2.98426	6.71718	1.42159	3.82568
234	0.230838	2.13884	2.99175	6.72375	1.42318	3.82639
235	0.233467	2.13982	2.99509	6.7302	1.42836	3.83186
236	0.233467	2.1423	2.99548	6.73548	1.42836	3.83728
237	0.236326	2.18464	2.99561	6.73985	1.44194	3.84283
238	0.237396	2.25102	3.00053	6.7477	1.44256	3.84356
239	0.237396	2.27813	3.00099	6.76399	1.44608	3.8449
240	0.237396	2.30437	3.00169	6.76752	1.45773	3.84505
241	0.24131	2.30859	3.0054	6.76848	1.45888	3.84713
242	0.24131	2.33436	3.0071	6.77045	1.46771	3.85159
243	0.24131	2.33532	3.0075	6.78588	1.47948	3.8526
244	0.24131	2.34965	3.0095	6.79655	1.48588	3.86306
245	0.243261	2.36003	3.01285	6.81456	1.48782	3.86575
246	0.245209	2.42867	3.01356	6.81643	1.49409	3.86887
247	0.245209	2.44774	3.02098	6.82876	1.49688	3.87312
248	0.245209	2.52681	3.02443	6.82911	1.49781	3.87561
249	0.247984	2.53686	3.03419	6.83063	1.5085	3.87604
250	0.249092	2.54548	3.03741	6.84513	1.52768	3.87643
251	0.250642	2.56162	3.03987	6.84674	1.52888	3.87877
252	0.252961	2.57252	3.04236	6.85325	1.53402	3.88595
253	0.252961	2.61769	3.05147	6.8541	1.5491	3.88595
254	0.254247	2.62051	3.06179	6.85502	1.54945	3.88697
255	0.256815	2.64748	3.07615	6.87313	1.56309	3.88698
256	0.256815	2.68953	3.07854	6.8832	1.56413	3.88916
257	0.256815	2.68995	3.08041	6.8946	1.56828	3.89647
258	0.258352	2.70458	3.08579	6.91081	1.57276	3.89699
259	0.260654	2.70458	3.09144	6.9159	1.57715	3.90225
260	0.260654	2.7538	3.09657	6.92712	1.57825	3.90282
261	0.260654	2.85553	3.10488	6.93595	1.59588	3.90832
262	0.26193	2.89456	3.10597	6.93975	1.61088	3.9093
263	0.266384	2.90704	3.10652	6.94212	1.61683	3.91452
264	0.268287	2.95095	3.1123	6.95574	1.62175	3.91884
265	0.269554	2.95936	3.11409	6.96063	1.62502	3.92292
266	0.272083	2.96026	3.12572	6.97659	1.62919	3.92306
267	0.272083	2.9712	3.12796	6.98866	1.63001	3.92404
268	0.273765	2.99594	3.12847	6.99408	1.63799	3.92618
269	0.273975	3.0206	3.13336	7.00211	1.63896	3.93339
270	0.273975	3.05196	3.13484	7.01195	1.64633	3.93442
271	0.275863	3.05201	3.13813	7.01724	1.65175	3.93764
272	0.275863	3.10166	3.13972	7.0384	1.66932	3.9394
273	0.275863	3.10166	3.14487	7.04426	1.68457	3.94021
274	0.27712	3.12335	3.14512	7.0497	1.68733	3.94697
275	0.27963	3.12335	3.14553	7.0977	1.69037	3.94969
276	0.27963	3.17396	3.15406	7.09782	1.69375	3.95544
277	0.27963	3.17396	3.15427	7.09908	1.70827	3.96175
278	0.281508	3.20222	3.15913	7.09967	1.70867	3.96221
279	0.282133	3.26428	3.16847	7.12646	1.72134	3.97345
280	0.282133	3.26428	3.17548	7.13852	1.72294	3.974
281	0.283382	3.26582	3.17899	7.14405	1.73318	3.97652
282	0.283382	3.30884	3.18715	7.14497	1.74048	3.98196
283	0.283382	3.32847	3.19851	7.14524	1.7428	3.98278
284	0.28463	3.3648	3.20405	7.14525	1.74714	3.98554
285	0.287121	3.37176	3.20513	7.15052	1.75233	3.98765
286	0.287121	3.37176	3.20573	7.16292	1.7592	3.98873
287	0.287121	3.40645	3.20758	7.16495	1.77112	3.99803
288	0.287121	3.44791	3.22476	7.17028	1.77674	4.00239
289	0.287121	3.44791	3.2383	7.17144	1.77799	4.01647
290	0.287121	3.49902	3.2504	7.17612	1.7787	4.03447
291	0.289605	3.49902	3.25859	7.18918	1.78456	4.03462
292	0.290314	3.50588	3.26148	7.18939	1.79155	4.03543
293	0.290845	3.52858	3.26973	7.19195	1.79453	4.03825
294	0.290845	3.52858	3.27043	7.1928	1.79849	4.03827
295	0.290845	3.53016	3.28342	7.19708	1.81514	4.04987
296	0.294556	3.65638	3.28948	7.19906	1.82545	4.05062
297	0.296406	3.65638	3.29036	7.20015	1.83819	4.05254
298	0.29667	3.70538	3.30784	7.22003	1.84144	4.05494
299	0.298253	3.70538	3.30799	7.22171	1.8427	4.05621
300	0.298253	3.70979	3.30837	7.24613	1.84293	4.05917
301	0.298253	3.70979	3.30927	7.24648	1.85855	4.06199
302	0.301936	3.7125	3.31093	7.26006	1.86062	4.06209
303	0.301936	3.7125	3.31695	7.26514	1.86165	4.06743
304	0.304384	3.73794	3.33311	7.26841	1.86358	4.06858
305	0.305606	3.73794	3.33332	7.29895	1.86371	4.07506
306	0.306826	3.80302	3.33449	7.31005	1.86396	4.07954
307	0.312906	3.81259	3.3355	7.31192	1.86435	4.08351
308	0.312906	3.8384	3.33759	7.31631	1.86812	4.08753
309	0.312906	3.8384	3.34151	7.32009	1.87851	4.08878
310	0.316536	3.89957	3.34371	7.32644	1.88133	4.08951
311	0.320152	3.89957	3.34569	7.32645	1.88135	4.09182
312	0.320152	3.92316	3.35381	7.36359	1.88192	4.09232
313	0.320152	3.93189	3.35565	7.37891	1.88758	4.09431
314	0.321355	3.96307	3.36053	7.37948	1.89322	4.10055
315	0.321355	4.0131	3.36261	7.38269	1.89329	4.10476
316	0.321355	4.0131	3.36443	7.39312	1.90734	4.10639
317	0.323756	4.05209	3.36972	7.41144	1.91653	4.10828
318	0.325194	4.05209	3.37292	7.41361	1.92164	4.11203
319	0.326151	4.05468	3.37422	7.41673	1.938	4.1165
320	0.330925	4.07651	3.37428	7.41835	1.9412	4.12187
321	0.330925	4.08192	3.38228	7.42938	1.95949	4.12472
322	0.331945	4.08192	3.38858	7.4567	1.97685	4.12574
323	0.332709	4.11036	3.38981	7.4586	1.98029	4.12847
324	0.333778	4.11036	3.39944	7.46164	1.99703	4.13019
325	0.33449	4.11947	3.40657	7.46947	2.01933	4.14243
326	0.335675	4.12751	3.40848	7.47234	2.03016	4.14254
327	0.336268	4.12751	3.41036	7.47575	2.03439	4.14337
328	0.336623	4.14178	3.41462	7.48413	2.05435	4.14824
329	0.338042	4.18588	3.41664	7.48887	2.06134	4.15887
330	0.340404	4.29822	3.42526	7.48903	2.07683	4.15936
331	0.340404	4.30818	3.43083	7.48986	2.08716	4.16723
332	0.341582	4.3278	3.43547	7.49473	2.08757	4.16733
333	0.341582	4.3278	3.43756	7.50079	2.10659	4.16866
334	0.34511	4.34185	3.43771	7.50745	2.11452	4.17034
335	0.346869	4.34185	3.4516	7.50883	2.11839	4.17684
336	0.347454	4.35633	3.45334	7.51084	2.12366	4.18361
337	0.348625	4.35633	3.45659	7.51402	2.14041	4.18395
338	0.348625	4.39174	3.45901	7.53751	2.14507	4.19523
339	0.348625	4.39174	3.45905	7.56494	2.1503	4.19605
340	0.352127	4.40516	3.46441	7.56981	2.15642	4.20485
341	0.352127	4.40516	3.4674	7.56992	2.16038	4.20578
342	0.355618	4.40772	3.46774	7.57097	2.18277	4.20769
343	0.355618	4.45922	3.4697	7.57134	2.19687	4.20899
344	0.356568	4.51582	3.4739	7.59433	2.2044	4.21391
345	0.359096	4.51582	3.47935	7.61456	2.23412	4.21432
346	0.359096	4.53572	3.48608	7.61719	2.23752	4.21741
347	0.359096	4.53572	3.48986	7.62917	2.24119	4.22692
348	0.359096	4.54906	3.49179	7.62961	2.24275	4.23184
349	0.361078	4.54906	3.4927	7.63163	2.27737	4.2357
350	0.36187	4.55229	3.49429	7.63617	2.2865	4.2406
351	0.362563	4.55484	3.49566	7.63668	2.37968	4.24175
352	0.364291	4.55484	3.49616	7.6429	2.38293	4.25017
353	0.366017	4.58189	3.4998	7.6696	2.40457	4.25346
354	0.366017	4.59257	3.50249	7.69169	2.40771	4.25615
355	0.37289	4.59257	3.50256	7.69931	2.41143	4.25718
356	0.37289	4.59588	3.50621	7.72369	2.43377	4.27561
357	0.37289	4.59588	3.50776	7.73413	2.44419	4.27677
358	0.37289	4.59959	3.51361	7.735	2.47521	4.2814
359	0.37517	4.59959	3.51421	7.74059	2.47855	4.28468
360	0.375821	4.61182	3.52104	7.74417	2.48105	4.28723
361	0.376309	4.61182	3.52429	7.75201	2.5194	4.28786
362	0.376309	4.62497	3.5263	7.7774	2.56085	4.29342
363	0.377446	4.62497	3.52638	7.78563	2.56556	4.29725
364	0.378014	4.63233	3.52654	7.79552	2.56998	4.3002
365	0.379716	4.63506	3.52826	7.81203	2.57115	4.30472
366	0.379716	4.63506	3.53399	7.8139	2.57128	4.30581
367	0.380396	4.65815	3.53475	7.81661	2.5781	4.30651
368	0.381076	4.65815	3.54111	7.82707	2.59642	4.30706
369	0.381981	4.67062	3.5414	7.83095	2.60252	4.31266
370	0.382434	4.67312	3.54778	7.84275	2.6577	4.31315
371	0.383112	4.69911	3.54819	7.85261	2.66101	4.31474
372	0.383112	4.69911	3.55371	7.86521	2.66715	4.31558
373	0.383112	4.70703	3.5552	7.86687	2.67458	4.32297
374	0.383112	4.70703	3.55936	7.87472	2.68334	4.32415
375	0.383112	4.71202	3.56462	7.87919	2.69517	4.32599
376	0.383112	4.72337	3.56602	7.88562	2.69617	4.33319
377	0.383112	4.73803	3.56985	7.90305	2.71812	4.33359
378	0.384241	4.73803	3.57114	7.90704	2.74622	4.33812
379	0.386496	4.739	3.57277	7.90791	2.77964	4.34947
380	0.388746	4.739	3.57689	7.90975	2.79298	4.35082
381	0.389388	4.73953	3.57721	7.91152	2.7948	4.35599
382	0.389869	4.77645	3.57935	7.92751	2.81912	4.3618
383	0.39323	4.7915	3.58125	7.94817	2.82049	4.36659
384	0.39323	4.79328	3.5832	7.96382	2.88422	4.36691
385	0.394572	4.81137	3.58511	7.96387	2.89397	4.37338
386	0.39472	4.81137	3.58618	7.96655	2.89443	4.37992
387	0.39658	4.82615	3.58816	7.96842	2.89604	4.3849
388	0.39658	4.82615	3.59555	7.97013	2.90356	4.38649
389	0.39658	4.83087	3.60009	7.9741	2.90398	4.38834
390	0.397694	4.86194	3.60335	7.97449	2.90438	4.3887
391	0.399919	4.86194	3.60393	7.97962	2.92957	4.39105
392	0.399919	4.89671	3.60514	7.98005	2.93046	4.3911
393	0.399919	4.89671	3.60766	7.98875	2.93957	4.39227
394	0.401585	4.90151	3.61336	8.01025	2.96361	4.39598
395	0.401585	4.9094	3.61861	8.01292	2.99121	4.39884
396	0.402139	4.9094	3.61977	8.01943	3.00189	4.39978
397	0.403247	4.91379	3.6283	8.02892	3.01099	4.39999
398	0.403247	4.92193	3.6284	8.0378	3.01779	4.40334
399	0.403247	4.9396	3.63576	8.04049	3.05036	4.40642
400	0.403247	4.9487	3.64012	8.05472	3.05833	4.42337
401	0.408218	4.9487	3.64111	8.0572	3.06387	4.42368
402	0.40957	4.955	3.64226	8.05814	3.06925	4.42678
403	0.40987	4.955	3.64329	8.06257	3.06989	4.43107
404	0.40987	4.95933	3.64366	8.06932	3.07669	4.43793
405	0.40987	4.96794	3.64515	8.07857	3.09051	4.43885
406	0.40987	4.96794	3.64538	8.08065	3.09352	4.44005
407	0.410969	5.0123	3.65206	8.08103	3.10354	4.44185
408	0.411519	5.0123	3.65341	8.08689	3.13388	4.45116
409	0.413165	5.02274	3.6572	8.08805	3.15041	4.45212
410	0.413165	5.02274	3.66024	8.09267	3.18588	4.45495
411	0.415355	5.02747	3.66269	8.09774	3.21457	4.46077
412	0.416449	5.02747	3.66501	8.10256	3.2173	4.46957
413	0.416449	5.02959	3.66542	8.11059	3.22211	4.47187
414	0.416449	5.03777	3.66765	8.11348	3.23657	4.48156
415	0.417104	5.04597	3.67172	8.13115	3.24679	4.48511
416	0.419722	5.04597	3.6718	8.13199	3.25334	4.48588
417	0.419722	5.0509	3.67232	8.13377	3.25695	4.4873
418	0.422985	5.05632	3.67364	8.13887	3.25896	4.48747
419	0.422985	5.06653	3.67455	8.15173	3.26944	4.48931
420	0.426237	5.06653	3.67485	8.15691	3.2797	4.49249
421	0.427859	5.06882	3.67511	8.16121	3.30621	4.49395
422	0.429185	5.10338	3.6755	8.16571	3.31188	4.49669
423	0.429479	5.10795	3.67614	8.16659	3.31873	4.49729
424	0.429479	5.1083	3.67647	8.17408	3.34761	4.49768
425	0.430557	5.1083	3.67874	8.17531	3.42702	4.49842
426	0.431634	5.10921	3.68094	8.19358	3.4338	4.50254
427	0.43271	5.11937	3.68122	8.20134	3.44203	4.50648
428	0.43271	5.11958	3.68188	8.20898	3.44604	4.51198
429	0.434858	5.11958	3.68426	8.21005	3.4489	4.51309
430	0.435931	5.12235	3.69531	8.21379	3.45109	4.52361
431	0.437002	5.12235	3.69542	8.21728	3.4722	4.52765
432	0.437391	5.12459	3.6969	8.21894	3.47284	4.53172
433	0.437858	5.13977	3.69947	8.22273	3.4731	4.53398
434	0.439141	5.14039	3.70021	8.22447	3.4828	4.53641
435	0.439141	5.14039	3.70086	8.2259	3.48973	4.53671
436	0.439141	5.14824	3.70335	8.22698	3.49274	4.54093
437	0.442341	5.14824	3.70571	8.22746	3.49447	4.54746
438	0.442341	5.15825	3.70637	8.23436	3.49561	4.54934
439	0.442696	5.15825	3.71083	8.23774	3.49952	4.55435
440	0.442797	5.16252	3.71269	8.24168	3.5103	4.56309
441	0.443405	5.16252	3.71325	8.24222	3.5139	4.56366
442	0.443792	5.18206	3.71623	8.26226	3.52592	4.56669
443	0.445531	5.18206	3.71678	8.28569	3.52659	4.57015
444	0.447652	5.18779	3.72015	8.29562	3.53356	4.57115
445	0.448711	5.18779	3.72074	8.29702	3.53449	4.57355
446	0.448711	5.20834	3.72439	8.29756	3.53624	4.57423
447	0.450825	5.20834	3.72728	8.30311	3.54021	4.57598
448	0.45188	5.21111	3.72935	8.31207	3.5542	4.57929
449	0.45188	5.23407	3.7341	8.31324	3.55506	4.5835
450	0.45819	5.23706	3.73536	8.31744	3.56309	4.58402
451	0.45819	5.2408	3.73685	8.33267	3.5663	4.59144
452	0.460702	5.25414	3.73911	8.33972	3.57167	4.59779
453	0.461329	5.25414	3.74109	8.35076	3.57562	4.60069
454	0.461538	5.25857	3.74698	8.35535	3.57682	4.60594
455	0.462374	5.25857	3.74816	8.35942	3.58602	4.61044
456	0.464459	5.27176	3.74924	8.3599	3.5867	4.61432
457	0.464459	5.27176	3.75256	8.3635	3.58727	4.6151
458	0.4655	5.27311	3.75301	8.37008	3.59612	4.6162
459	0.465709	5.27311	3.75361	8.373	3.59857	4.61778
460	0.466021	5.27733	3.76141	8.38377	3.60085	4.62106
461	0.467579	5.27733	3.76167	8.38932	3.60085	4.62316
462	0.467579	5.29914	3.76337	8.39598	3.60494	4.62617
463	0.468617	5.29914	3.76546	8.41563	3.60836	4.62766
464	0.469136	5.31238	3.76675	8.41821	3.61498	4.62954
465	0.47069	5.31238	3.7679	8.41965	3.61567	4.63523
466	0.47138	5.32496	3.76946	8.42049	3.6187	4.6356
467	0.473791	5.33472	3.77203	8.42826	3.62228	4.6373
468	0.474565	5.36827	3.77223	8.43193	3.62747	4.64007
469	0.47791	5.36827	3.77601	8.43395	3.63155	4.64228
470	0.480989	5.3684	3.77767	8.44	3.63179	4.64595
471	0.487627	5.37641	3.78268	8.44514	3.6347	4.64969
472	0.489152	5.38724	3.7849	8.44534	3.63605	4.64993
473	0.492197	5.38724	3.78604	8.44595	3.63616	4.65741
474	0.492197	5.39026	3.78631	8.44638	3.63948	4.65819
475	0.492197	5.39428	3.78772	8.4469	3.64262	4.67381
476	0.494019	5.39428	3.79373	8.44771	3.6451	4.68283
477	0.496746	5.39553	3.79783	8.44926	3.64567	4.68581
478	0.498257	5.40142	3.79959	8.4562	3.65518	4.68711
479	0.499264	5.41694	3.80026	8.45903	3.65821	4.6917
480	0.501274	5.4335	3.80255	8.46314	3.66131	4.69329
481	0.501274	5.44707	3.80272	8.46945	3.66467	4.69525
482	0.501274	5.44714	3.80417	8.47189	3.66556	4.70393
483	0.50328	5.44714	3.80579	8.47831	3.66666	4.70436
484	0.50328	5.46396	3.80654	8.47856	3.66957	4.71194
485	0.504282	5.47479	3.81552	8.48097	3.68058	4.71415
486	0.504282	5.48385	3.81566	8.4841	3.68305	4.71441
487	0.51027	5.48385	3.81594	8.48767	3.68671	4.71469
488	0.513251	5.48537	3.81902	8.49448	3.68838	4.72051
489	0.516222	5.49789	3.82945	8.49673	3.69011	4.7243
490	0.516816	5.50222	3.83335	8.49683	3.69027	4.72511
491	0.519185	5.50222	3.83477	8.50611	3.70586	4.73042
492	0.519185	5.50965	3.83624	8.51199	3.70739	4.73362
493	0.52155	5.51446	3.83982	8.51559	3.70883	4.73536
494	0.52214	5.51562	3.84207	8.51585	3.71521	4.73596
495	0.52214	5.52131	3.84446	8.51687	3.71577	4.73684
496	0.52214	5.52679	3.84538	8.5191	3.71661	4.74957
497	0.525085	5.52946	3.85451	8.53743	3.72314	4.75396
498	0.525085	5.52946	3.85681	8.54461	3.72442	4.7544
499	0.527044	5.54861	3.8591	8.54679	3.72457	4.75548
500	0.528022	5.55305	3.85945	8.55044	3.72569	4.75949
501	0.528022	5.55305	3.86841	8.56052	3.72809	4.76268
502	0.528022	5.55678	3.87007	8.56141	3.74027	4.76918
503	0.53095	5.57547	3.87612	8.56366	3.74248	4.77885
504	0.53387	5.5943	3.88178	8.57311	3.75158	4.78173
505	0.536782	5.60636	3.88303	8.57891	3.7535	4.78209
506	0.536782	5.6092	3.88574	8.58158	3.75559	4.78249
507	0.536782	5.61283	3.89626	8.5824	3.7576	4.78534
508	0.538234	5.61283	3.89694	8.59681	3.75995	4.78859
509	0.542579	5.61695	3.90082	8.59692	3.76197	4.79846
510	0.544023	5.61805	3.90508	8.60583	3.76217	4.79878
511	0.548343	5.61951	3.90528	8.60719	3.76301	4.7993
512	0.548343	5.61951	3.91078	8.61379	3.76342	4.8007
513	0.550257	5.62462	3.91192	8.62173	3.76378	4.81549
514	0.551785	5.63607	3.91433	8.62244	3.77131	4.82037
515	0.552644	5.63607	3.91476	8.62428	3.7722	4.82067
516	0.554073	5.64268	3.91544	8.6285	3.77723	4.82583
517	0.554073	5.64268	3.91826	8.63249	3.77901	4.82931
518	0.555501	5.65304	3.92131	8.63757	3.78458	4.83133
519	0.557496	5.65414	3.92441	8.64702	3.78497	4.83625
520	0.55914	5.65657	3.92586	8.64806	3.79091	4.83828
521	0.559772	5.66029	3.92763	8.65263	3.79185	4.84022
522	0.559772	5.66443	3.92846	8.66058	3.79689	4.85326
523	0.560907	5.66443	3.92903	8.67294	3.79957	4.85897
524	0.562608	5.67046	3.92947	8.68012	3.80105	4.85957
525	0.563552	5.67638	3.93025	8.68195	3.8047	4.86084
526	0.563552	5.67638	3.93174	8.68333	3.80588	4.86501
527	0.565437	5.6841	3.93262	8.6845	3.80604	4.86865
528	0.565437	5.6908	3.93548	8.6906	3.8069	4.86988
529	0.565437	5.6908	3.93931	8.69246	3.80785	4.87064
530	0.569197	5.69197	3.94185	8.69312	3.8112	4.872
531	0.571071	5.69725	3.94669	8.69903	3.81127	4.87413
532	0.571071	5.69725	3.94788	8.70002	3.81203	4.89091
533	0.572194	5.70326	3.95038	8.70123	3.8161	4.89514
534	0.572942	5.70544	3.95088	8.70545	3.81793	4.89689
535	0.573876	5.72165	3.95147	8.71325	3.81806	4.90158
536	0.57481	5.72165	3.95297	8.71341	3.8212	4.9097
537	0.575875	5.73396	3.95761	8.71436	3.82872	4.91095
538	0.576674	5.73738	3.95963	8.7291	3.83213	4.91677
539	0.576674	5.74415	3.9626	8.73082	3.83937	4.92581
540	0.576674	5.74486	3.9653	8.7328	3.84043	4.92807
541	0.578391	5.75264	3.97736	8.73605	3.84349	4.92968
542	0.578534	5.76091	3.97792	8.739	3.84508	4.93252
543	0.578534	5.76141	3.97875	8.74256	3.85069	4.94745
544	0.579463	5.76141	3.97991	8.75541	3.85165	4.95074
545	0.579463	5.76696	3.98177	8.75612	3.8521	4.95134
546	0.579463	5.77284	3.98283	8.7579	3.85374	4.95173
547	0.579463	5.78549	3.98375	8.76032	3.8553	4.95352
548	0.580391	5.78562	3.98563	8.77192	3.8572	4.95679
549	0.582245	5.78721	3.98701	8.77265	3.85972	4.96103
550	0.582245	5.78721	3.99184	8.77357	3.86213	4.96139
551	0.582245	5.78904	3.9919	8.77653	3.86308	4.96645
552	0.582245	5.79232	3.99242	8.782	3.86877	4.9709
553	0.587785	5.79724	3.99475	8.79701	3.87072	4.97448
554	0.590544	5.82236	3.99817	8.81346	3.87099	4.97557
555	0.590544	5.82236	3.99893	8.81794	3.87134	4.98425
556	0.590544	5.82698	4.00108	8.82518	3.88834	4.99049
557	0.591462	5.82889	4.00279	8.82695	3.88981	5.00167
558	0.59192	5.83192	4.00517	8.82762	3.89335	5.0053
559	0.593295	5.83922	4.00528	8.83123	3.89571	5.00606
560	0.593295	5.83922	4.00677	8.84527	3.89731	5.0091
561	0.593295	5.84103	4.01043	8.84867	3.89738	5.00991
562	0.600958	5.84439	4.01467	8.85228	3.8982	5.0116
563	0.604224	5.85271	4.02119	8.86804	3.89895	5.01479
564	0.608563	5.87238	4.02153	8.87258	3.90128	5.01893
565	0.609644	5.87238	4.02161	8.87625	3.90328	5.01912
566	0.609644	5.87748	4.02228	8.87671	3.90724	5.02263
567	0.609644	5.87748	4.02432	8.87999	3.91464	5.02867
568	0.612343	5.87769	4.02642	8.89396	3.91725	5.03422
569	0.615035	5.87905	4.02778	8.90596	3.92267	5.0367
570	0.617184	5.88008	4.03117	8.90836	3.92501	5.04091
571	0.61772	5.88358	4.03244	8.91363	3.92722	5.04465
572	0.61772	5.89972	4.03415	8.91992	3.92785	5.04639
573	0.620397	5.89972	4.03553	8.92246	3.92895	5.05232
574	0.623956	5.90098	4.03572	8.92392	3.92946	5.05749
575	0.625731	5.90098	4.0382	8.93545	3.93177	5.0586
576	0.625731	5.90222	4.04324	8.93947	3.93551	5.06226
577	0.625731	5.9036	4.04793	8.94112	3.94668	5.06428
578	0.628387	5.9036	4.05445	8.9437	3.94678	5.06776
579	0.629271	5.90753	4.05507	8.9523	3.94843	5.0697
580	0.631036	5.91417	4.05577	8.95359	3.95844	5.07455
581	0.632094	5.92157	4.05953	8.95471	3.95935	5.08329
582	0.632798	5.92528	4.05955	8.95809	3.9605	5.08348
583	0.637628	5.92758	4.06311	8.96271	3.96804	5.08466
584	0.637816	5.92758	4.06438	8.96689	3.96867	5.08678
585	0.638941	5.93183	4.0683	8.9778	3.96874	5.08684
586	0.641563	5.93465	4.07079	8.97803	3.97114	5.09392
587	0.641563	5.94088	4.07138	8.97892	3.9767	5.09514
588	0.641563	5.95144	4.07234	8.98355	3.97857	5.0954
589	0.641563	5.95144	4.07284	8.98464	3.98236	5.09801
590	0.644177	5.95937	4.07347	8.9869	3.98582	5.0986
591	0.644177	5.96039	4.08228	8.98858	3.99107	5.10021
592	0.646785	5.9609	4.08309	8.98992	3.99174	5.10049
593	0.647652	5.96677	4.08339	9.00001	3.99429	5.10176
594	0.648272	5.9786	4.08704	9.00127	3.99712	5.10504
595	0.649385	5.97869	4.09001	9.00425	3.99714	5.12922
596	0.649385	5.97994	4.09495	9.00627	4.00093	5.1376
597	0.649385	5.98662	4.09625	9.01128	4.00318	5.14115
598	0.654567	5.99264	4.10188	9.01595	4.00669	5.14176
599	0.654567	5.99847	4.1053	9.0164	4.00773	5.14224
600	0.658006	6.00067	4.10639	9.02054	4.0096	5.14268
601	0.659207	6.01586	4.10783	9.02059	4.01645	5.14442
602	0.659722	6.01646	4.10792	9.02356	4.01789	5.15316
603	0.662289	6.01649	4.1097	9.035	4.02113	5.15848
604	0.662289	6.02025	4.10994	9.03942	4.02432	5.16123
605	0.665702	6.02025	4.1108	9.04828	4.02438	5.17814
606	0.66627	6.02429	4.1111	9.04897	4.02686	5.19037
607	0.669952	6.03004	4.11243	9.0579	4.02764	5.19381
608	0.6708	6.03337	4.11534	9.0585	4.02896	5.19446
609	0.6708	6.03337	4.11675	9.0628	4.02928	5.19662
610	0.677557	6.03572	4.11689	9.06921	4.02983	5.2006
611	0.677557	6.0468	4.11779	9.07719	4.03178	5.20248
612	0.677557	6.05037	4.11936	9.08108	4.03238	5.20328
613	0.677557	6.05037	4.12405	9.08418	4.03655	5.20787
614	0.677557	6.05375	4.12907	9.10772	4.0389	5.21483
615	0.680079	6.05375	4.13337	9.11236	4.04025	5.21793
616	0.680079	6.05651	4.13453	9.11411	4.04072	5.22505
617	0.680079	6.05736	4.13633	9.11997	4.04322	5.23114
618	0.684268	6.0671	4.14157	9.12158	4.04684	5.23247
619	0.685104	6.07063	4.14204	9.12574	4.05311	5.23429
620	0.68844	6.07414	4.14294	9.13209	4.05396	5.23437
621	0.690104	6.07677	4.1451	9.13952	4.05526	5.23515
622	0.690935	6.08034	4.14683	9.14109	4.05681	5.24747
623	0.690935	6.08335	4.14814	9.16343	4.06005	5.2494
624	0.692595	6.09339	4.14874	9.16925	4.06051	5.2565
625	0.695576	6.09942	4.15018	9.18698	4.06436	5.25787
626	0.705775	6.10423	4.15182	9.18892	4.0646	5.25903
627	0.706184	6.10636	4.159	9.18971	4.06689	5.26594
628	0.70741	6.10913	4.16008	9.19115	4.06741	5.26604
629	0.70741	6.11583	4.16128	9.195	4.07875	5.27159
630	0.709858	6.11583	4.16187	9.19596	4.07895	5.28122
631	0.7123	6.11817	4.16287	9.20044	4.08032	5.2832
632	0.713655	6.1221	4.16409	9.21338	4.08081	5.28344
633	0.714445	6.12992	4.1668	9.21495	4.08096	5.29488
634	0.717167	6.13924	4.16749	9.22343	4.08632	5.30064
635	0.718622	6.16993	4.16883	9.22554	4.08686	5.30571
636	0.719107	6.1704	4.1702	9.23444	4.09199	5.30777
637	0.719591	6.17352	4.17187	9.23846	4.0958	5.3091
638	0.719591	6.17816	4.1759	9.23951	4.09612	5.31558
639	0.722009	6.18152	4.17621	9.24531	4.09707	5.31839
640	0.722009	6.18152	4.17744	9.24549	4.09749	5.3203
641	0.722814	6.18437	4.17846	9.25174	4.10402	5.32155
642	0.722975	6.18454	4.17956	9.25228	4.10477	5.32195
643	0.723618	6.18454	4.18175	9.25451	4.10494	5.3232
644	0.724422	6.18648	4.18324	9.25921	4.10494	5.32375
645	0.726528	6.20459	4.18595	9.26009	4.10534	5.3259
646	0.726829	6.20459	4.18637	9.26209	4.10852	5.32596
647	0.726829	6.20716	4.18926	9.26417	4.10952	5.33118
648	0.72779	6.20966	4.19154	9.26654	4.1123	5.33347
649	0.731625	6.21037	4.19231	9.27266	4.11595	5.33617
650	0.731625	6.211	4.19423	9.27656	4.12175	5.34124
651	0.735446	6.21697	4.19455	9.27705	4.12223	5.34232
652	0.738777	6.22321	4.19553	9.27732	4.13211	5.3447
653	0.738777	6.22321	4.20197	9.29862	4.13251	5.34576
654	0.738777	6.22456	4.20358	9.29984	4.13556	5.34748
655	0.738777	6.22755	4.20722	9.30448	4.13602	5.34882
656	0.741149	6.22826	4.20745	9.31005	4.13609	5.35203
657	0.741149	6.23041	4.20753	9.31098	4.14108	5.35297
658	0.743989	6.23524	4.20893	9.3156	4.14249	5.35367
659	0.748233	6.23812	4.209	9.31663	4.14476	5.35382
660	0.749409	6.24011	4.21009	9.31853	4.14668	5.35457
661	0.750583	6.24169	4.21085	9.3197	4.14737	5.35965
662	0.750583	6.24221	4.21086	9.34073	4.15078	5.36094
663	0.751756	6.24221	4.21149	9.34377	4.15228	5.36228
664	0.761257	6.24715	4.21222	9.34385	4.15305	5.36281
665	0.762252	6.25086	4.21242	9.34762	4.15693	5.3638
666	0.762252	6.25086	4.21585	9.34802	4.16023	5.3782
667	0.766882	6.25711	4.21721	9.35342	4.16273	5.3821
668	0.766882	6.25844	4.21985	9.3553	4.16455	5.38437
669	0.767344	6.25925	4.22006	9.35716	4.16536	5.38628
670	0.769189	6.26742	4.22447	9.36166	4.167	5.3865
671	0.770724	6.2772	4.2252	9.36712	4.1677	5.38896
672	0.77195	6.28662	4.22745	9.37142	4.16996	5.3915
673	0.772256	6.28662	4.23255	9.37397	4.17008	5.39709
674	0.772639	6.29851	4.23273	9.37441	4.17141	5.39811
675	0.773787	6.30234	4.23474	9.37586	4.17449	5.40163
676	0.774551	6.30375	4.23524	9.3769	4.17596	5.40731
677	0.775315	6.30903	4.2365	9.38027	4.17692	5.41146
678	0.776078	6.31616	4.24348	9.3817	4.17697	5.4118
679	0.776078	6.32143	4.2454	9.38668	4.177	5.41594
680	0.778363	6.32157	4.25039	9.39016	4.17802	5.41997
681	0.782919	6.32157	4.25079	9.39535	4.17892	5.4232
682	0.782919	6.32729	4.25084	9.3954	4.17911	5.42636
683	0.785189	6.33002	4.25352	9.40087	4.18001	5.43468
684	0.788962	6.33034	4.25372	9.40335	4.18009	5.44553
685	0.791969	6.33144	4.26011	9.40375	4.18394	5.44624
686	0.791969	6.33766	4.26101	9.4056	4.18806	5.44684
687	0.794219	6.34012	4.26561	9.40978	4.19282	5.4474
688	0.797957	6.34681	4.2664	9.41274	4.19803	5.45185
689	0.798703	6.34875	4.26771	9.41521	4.20632	5.45221
690	0.804281	6.34875	4.27043	9.41766	4.21104	5.45435
691	0.805392	6.36201	4.28326	9.42203	4.21174	5.45646
692	0.806662	6.36201	4.28554	9.42865	4.21316	5.46135
693	0.806873	6.36339	4.29081	9.4423	4.21372	5.46521
694	0.807612	6.36642	4.29391	9.44413	4.22062	5.46534
695	0.807612	6.36917	4.29771	9.45135	4.22415	5.47036
696	0.807612	6.37142	4.30173	9.45455	4.22567	5.47183
697	0.807612	6.37219	4.30494	9.46226	4.22743	5.47332
698	0.809827	6.37379	4.30692	9.46595	4.22975	5.48058
699	0.812773	6.38057	4.31216	9.47532	4.22982	5.48256
700	0.81314	6.38057	4.31819	9.47618	4.23142	5.48485
701	0.815043	6.3819	4.32332	9.47939	4.23167	5.48841
702	0.816442	6.38433	4.3256	9.48629	4.23179	5.49028
703	0.821558	6.38863	4.32674	9.48866	4.23442	5.49381
704	0.821922	6.38948	4.32794	9.49262	4.23647	5.49472
705	0.823014	6.38997	4.33288	9.49693	4.23984	5.49596
706	0.825195	6.39014	4.33407	9.49923	4.24131	5.49781
707	0.827372	6.39847	4.33449	9.50325	4.24198	5.50338
708	0.829814	6.3995	4.33675	9.50332	4.24236	5.50832
709	0.830627	6.40372	4.33948	9.50712	4.24284	5.5169
710	0.83171	6.40372	4.34167	9.50885	4.24395	5.52043
711	0.83171	6.41637	4.34599	9.51326	4.24402	5.5217
712	0.83171	6.41637	4.34689	9.51408	4.24491	5.52657
713	0.834592	6.4203	4.34918	9.51466	4.24568	5.52755
714	0.83603	6.42643	4.34952	9.5165	4.25821	5.53234
715	0.837107	6.42843	4.35323	9.51992	4.25893	5.5354
716	0.837466	6.42843	4.35326	9.52143	4.26108	5.53766
717	0.838183	6.42875	4.35698	9.52379	4.26462	5.53921
718	0.838183	6.42925	4.35835	9.5266	4.26664	5.55612
719	0.83849	6.42925	4.36056	9.52908	4.26668	5.56318
720	0.842475	6.43004	4.36059	9.54288	4.26987	5.56475
721	0.842475	6.43531	4.36183	9.54733	4.27047	5.56985
722	0.844614	6.43805	4.36479	9.54735	4.27225	5.57139
723	0.844614	6.44472	4.36662	9.55523	4.2733	5.57177
724	0.848878	6.44551	4.36779	9.56303	4.27373	5.57228
725	0.849351	6.44577	4.3684	9.56392	4.27545	5.57531
726	0.849942	6.44675	4.37104	9.56943	4.28653	5.57538
727	0.850296	6.45119	4.37388	9.57093	4.28887	5.57771
728	0.853125	6.45462	4.37391	9.57327	4.28931	5.57781
729	0.853125	6.46804	4.38077	9.57656	4.29306	5.57894
730	0.853125	6.4707	4.38252	9.5828	4.29491	5.5797
731	0.855241	6.48741	4.38338	9.5838	4.29495	5.58421
732	0.858345	6.4903	4.38603	9.58927	4.29812	5.58439
733	0.859461	6.49466	4.38878	9.59365	4.29916	5.58947
734	0.862963	6.49612	4.39018	9.59652	4.29974	5.5906
735	0.863662	6.49719	4.39702	9.59924	4.29986	5.59115
736	0.86471	6.50015	4.39738	9.6018	4.30063	5.60421
737	0.865757	6.50807	4.40006	9.60403	4.30172	5.60995
738	0.865757	6.50807	4.40173	9.60698	4.30525	5.61229
739	0.866802	6.50932	4.40198	9.61279	4.30598	5.61331
740	0.867846	6.5162	4.40553	9.6149	4.30714	5.64419
741	0.87132	6.51995	4.40918	9.61697	4.30724	5.64457
742	0.87132	6.52575	4.41064	9.62192	4.30748	5.64678
743	0.872013	6.52716	4.41258	9.62285	4.30961	5.64808
744	0.872013	6.53794	4.41492	9.62363	4.315	5.64935
745	0.872013	6.54516	4.41734	9.62559	4.31969	5.65525
746	0.873052	6.55193	4.41792	9.63008	4.31969	5.65653
747	0.875127	6.55396	4.42028	9.63299	4.32247	5.66458
748	0.875472	6.55518	4.4204	9.64005	4.32548	5.66666
749	0.876853	6.55518	4.42638	9.64035	4.33098	5.66987
750	0.878231	6.55703	4.43003	9.64463	4.33168	5.67236
751	0.879411	6.56288	4.43044	9.65158	4.33314	5.673
752	0.879607	6.56369	4.43352	9.65256	4.33796	5.67377
753	0.880295	6.56413	4.43721	9.65478	4.33834	5.6755
754	0.882355	6.56413	4.43801	9.65586	4.33872	5.67736
755	0.883383	6.5649	4.44562	9.65675	4.33902	5.67968
756	0.885094	6.56773	4.44791	9.66004	4.33919	5.67969
757	0.887827	6.5843	4.44827	9.67101	4.34654	5.68201
758	0.889735	6.5843	4.44876	9.67417	4.34704	5.68382
759	0.890552	6.58947	4.45113	9.67565	4.34728	5.69332
760	0.89259	6.58976	4.45148	9.67642	4.35051	5.69529
761	0.89259	6.59361	4.45616	9.68216	4.3518	5.70049
762	0.893269	6.59848	4.46043	9.68469	4.35283	5.70361
763	0.893812	6.59858	4.46061	9.68614	4.35381	5.71378
764	0.895979	6.60043	4.4613	9.69078	4.36264	5.71418
765	0.897331	6.60313	4.46149	9.6916	4.36314	5.71503
766	0.904736	6.60359	4.46449	9.693	4.36775	5.71971
767	0.905139	6.60476	4.46486	9.69397	4.36931	5.72898
768	0.906747	6.61524	4.46757	9.69421	4.37485	5.73528
769	0.908084	6.61524	4.46777	9.69534	4.37616	5.73638
770	0.908753	6.61911	4.47105	9.69748	4.37701	5.74542
771	0.908753	6.62271	4.4743	9.69787	4.37766	5.74786
772	0.90942	6.62271	4.47554	9.70703	4.37893	5.75108
773	0.910755	6.62373	4.47626	9.71288	4.38034	5.76325
774	0.916339	6.62588	4.48453	9.72	4.38663	5.76433
775	0.916737	6.62794	4.4894	9.72018	4.38677	5.7711
776	0.917399	6.63111	4.49302	9.7218	4.38924	5.77292
777	0.917929	6.63315	4.4935	9.74285	4.39287	5.77945
778	0.918723	6.63401	4.4997	9.74438	4.39428	5.78399
779	0.925315	6.63805	4.50021	9.74518	4.3945	5.78713
780	0.930557	6.63857	4.50147	9.7539	4.3956	5.78931
781	0.931677	6.64126	4.50324	9.75497	4.39564	5.78944
782	0.931957	6.64192	4.5033	9.75708	4.40132	5.79037
783	0.932516	6.64571	4.50505	9.75924	4.40434	5.79075
784	0.934471	6.64818	4.50518	9.76069	4.40524	5.79475
785	0.934471	6.64863	4.50635	9.76257	4.40772	5.79519
786	0.935293	6.65421	4.50647	9.76589	4.41595	5.79606
787	0.93837	6.65472	4.50883	9.76861	4.41687	5.79992
788	0.93837	6.65546	4.50893	9.7711	4.4235	5.803
789	0.942254	6.65734	4.51056	9.77595	4.42648	5.80602
790	0.94419	6.6588	4.51678	9.77685	4.42689	5.8109
791	0.94419	6.6588	4.51788	9.77722	4.42723	5.81215
792	0.946674	6.65987	4.52127	9.78426	4.42842	5.81714
793	0.948693	6.65997	4.5225	9.78847	4.43138	5.82255
794	0.950617	6.6601	4.52348	9.78977	4.43327	5.83005
795	0.950617	6.66447	4.5241	9.80024	4.43526	5.83284
796	0.951897	6.67038	4.52705	9.80339	4.43655	5.83308
797	0.952281	6.67264	4.53072	9.80568	4.43812	5.83324
798	0.952537	6.67736	4.53407	9.80704	4.44175	5.84275
799	0.953815	6.67936	4.5377	9.8117	4.44468	5.845
800	0.954453	6.68633	4.53814	9.82132	4.44849	5.84571
801	0.959545	6.68708	4.53831	9.82793	4.44978	5.84997
802	0.961448	6.68713	4.53909	9.82878	4.4507	5.85085
803	0.965244	6.69438	4.53914	9.82889	4.4517	5.85099
804	0.96619	6.69624	4.54159	9.83328	4.45292	5.85202
805	0.97373	6.69624	4.54399	9.83973	4.46365	5.85278
806	0.975679	6.6963	4.54795	9.84088	4.46693	5.85601
807	0.978788	6.69705	4.54877	9.85087	4.46717	5.85659
808	0.979348	6.69975	4.54892	9.85318	4.46857	5.85855
809	0.985863	6.70092	4.55481	9.85429	4.47008	5.86444
810	0.985863	6.70506	4.55667	9.85863	4.47161	5.86579
811	0.987717	6.70604	4.5575	9.8589	4.47198	5.86676
812	0.987717	6.70963	4.55802	9.85997	4.47608	5.86743
813	0.989303	6.71034	4.55916	9.86163	4.47679	5.86911
814	0.989567	6.71176	4.56653	9.86197	4.47771	5.86966
815	0.992336	6.71206	4.56873	9.86461	4.48907	5.87911
816	0.992643	6.71258	4.56893	9.86545	4.49077	5.88024
817	0.994177	6.71537	4.57054	9.86615	4.49081	5.8819
818	1.0006	6.71676	4.57134	9.86912	4.49086	5.88252
819	1.0006	6.71712	4.57269	9.87074	4.49329	5.89774
820	1.00242	6.71748	4.57539	9.88404	4.49336	5.89896
821	1.00242	6.72103	4.57624	9.88728	4.49632	5.90283
822	1.00242	6.7254	4.5768	9.88863	4.49796	5.90682
823	1.00242	6.7254	4.57941	9.88868	4.49911	5.91025
824	1.00364	6.72572	4.58334	9.89254	4.49994	5.91865
825	1.00849	6.73302	4.58335	9.89355	4.50136	5.91884
826	1.00927	6.75197	4.58408	9.89658	4.50302	5.91976
827	1.0103	6.75489	4.58453	9.89967	4.50649	5.92273
828	1.01331	6.75491	4.58512	9.90151	4.50852	5.9242
829	1.01846	6.75679	4.58643	9.90426	4.5131	5.92589
830	1.01931	6.75732	4.58743	9.90446	4.51599	5.92896
831	1.02289	6.75787	4.58869	9.90869	4.52238	5.92934
832	1.02319	6.75916	4.59106	9.91126	4.52355	5.93144
833	1.02408	6.7606	4.59407	9.91257	4.52437	5.93947
834	1.02527	6.76131	4.59503	9.91648	4.52729	5.94278
835	1.02765	6.76203	4.59707	9.91816	4.52788	5.94347
836	1.02943	6.76927	4.59753	9.92156	4.52849	5.94828
837	1.02943	6.77015	4.59804	9.92423	4.53037	5.95019
838	1.03474	6.77125	4.59884	9.92696	4.53538	5.95635
839	1.03651	6.77125	4.6015	9.92983	4.53767	5.95788
840	1.03897	6.77298	4.60428	9.93007	4.5398	5.96078
841	1.03974	6.77443	4.6067	9.9328	4.53997	5.96164
842	1.03983	6.77959	4.60769	9.9341	4.54263	5.97517
843	1.04003	6.78673	4.60968	9.94014	4.54443	5.98838
844	1.04178	6.78987	4.6109	9.94131	4.54486	5.98883
845	1.04354	6.79481	4.61104	9.94602	4.54578	5.98894
846	1.04441	6.79595	4.61405	9.94832	4.55897	5.99009
847	1.04629	6.79676	4.61658	9.94955	4.56083	5.99443
848	1.04703	6.80146	4.6169	9.95032	4.56105	5.99532
849	1.04994	6.80434	4.6184	9.95041	4.56434	5.99863
850	1.0511	6.80827	4.6197	9.95104	4.56484	5.99974
851	1.05457	6.80889	4.62103	9.95461	4.56721	6.0004
852	1.0609	6.80968	4.62298	9.96139	4.56751	6.00145
853	1.06434	6.81181	4.62435	9.96299	4.56891	6.00147
854	1.06605	6.81208	4.62453	9.96307	4.57051	6.01235
855	1.06605	6.81229	4.62867	9.96638	4.57105	6.01594
856	1.06639	6.81287	4.62884	9.96907	4.57178	6.02554
857	1.06947	6.81287	4.63037	9.96924	4.57243	6.02802
858	1.07117	6.81493	4.63354	9.98044	4.57277	6.02988
859	1.07117	6.81588	4.63472	9.98743	4.5742	6.03307
860	1.07117	6.81642	4.63794	9.98952	4.57813	6.03427
861	1.07136	6.81642	4.63925	9.99002	4.57834	6.03429
862	1.07288	6.81935	4.64009	9.99038	4.58083	6.03626
863	1.07385	6.81978	4.6409	9.99072	4.5811	6.03951
864	1.07796	6.81978	4.64205	9.99572	4.58143	6.04286
865	1.07966	6.82181	4.64264	10.0023	4.58179	6.04597
866	1.08134	6.82351	4.64278	10.0028	4.58218	6.04656
867	1.08303	6.82547	4.64676	10.0035	4.58789	6.0468
868	1.08303	6.82928	4.64784	10.0068	4.58959	6.04771
869	1.08773	6.82981	4.64903	10.0081	4.59082	6.05014
870	1.08773	6.83252	4.65125	10.009	4.59239	6.05138
871	1.09141	6.83642	4.65267	10.0114	4.59567	6.05657
872	1.09141	6.83715	4.65329	10.0174	4.59631	6.05905
873	1.09263	6.83719	4.65333	10.0175	4.59743	6.06001
874	1.09483	6.83719	4.65356	10.0237	4.59788	6.06439
875	1.09641	6.83885	4.65641	10.0255	4.59875	6.06727
876	1.10083	6.84059	4.65928	10.0339	4.59919	6.0678
877	1.10193	6.84201	4.66068	10.0351	4.59997	6.07044
878	1.1022	6.84639	4.67073	10.0363	4.60278	6.07346
879	1.10303	6.84788	4.67078	10.0422	4.60436	6.07381
880	1.10468	6.85198	4.6718	10.0428	4.60801	6.07648
881	1.11101	6.85211	4.67285	10.0446	4.60859	6.07736
882	1.11288	6.85319	4.67534	10.0473	4.6089	6.07764
883	1.11451	6.8559	4.6756	10.0574	4.61005	6.07981
884	1.1156	6.85958	4.68268	10.0643	4.61238	6.08116
885	1.11614	6.86074	4.68279	10.0724	4.61478	6.08165
886	1.11647	6.86074	4.69629	10.076	4.6165	6.0826
887	1.11723	6.86131	4.6971	10.0762	4.62189	6.08292
888	1.1181	6.86385	4.69721	10.0777	4.63446	6.08558
889	1.12264	6.86385	4.70137	10.084	4.63508	6.0893
890	1.12425	6.86465	4.70166	10.0939	4.63886	6.08974
891	1.12667	6.86588	4.70333	10.0947	4.63899	6.09128
892	1.12694	6.86618	4.70557	10.0993	4.64347	6.10213
893	1.12909	6.8675	4.70753	10.1017	4.64347	6.10365
894	1.1307	6.86803	4.71008	10.1034	4.6438	6.10556
895	1.1323	6.86878	4.71106	10.1081	4.64437	6.11035
896	1.1323	6.86945	4.71216	10.1084	4.64725	6.11492
897	1.1355	6.87261	4.71394	10.1167	4.64978	6.11529
898	1.14028	6.88663	4.71484	10.1189	4.65166	6.11932
899	1.14187	6.88663	4.71667	10.1304	4.65376	6.12063
900	1.14504	6.88676	4.71871	10.1323	4.65502	6.12075
901	1.14662	6.88717	4.72048	10.1368	4.65639	6.1214
902	1.15135	6.89182	4.72114	10.139	4.65759	6.12501
903	1.15699	6.89311	4.72435	10.1423	4.66033	6.1254
904	1.15762	6.89465	4.72471	10.1464	4.66201	6.12843
905	1.15814	6.89592	4.72518	10.1468	4.66346	6.12979
906	1.15887	6.89601	4.72646	10.1511	4.67179	6.12999
907	1.16074	6.90035	4.7266	10.1549	4.67287	6.13043
908	1.16178	6.90035	4.72735	10.1565	4.67498	6.1331
909	1.16229	6.90206	4.72916	10.1596	4.67519	6.13825
910	1.16261	6.90386	4.73244	10.1597	4.67602	6.14602
911	1.16437	6.90499	4.73711	10.1608	4.67855	6.14896
912	1.16798	6.90527	4.74637	10.161	4.67876	6.15219
913	1.17004	6.90579	4.74998	10.1651	4.67878	6.15372
914	1.17197	6.90635	4.75017	10.1686	4.6798	6.16429
915	1.17415	6.90726	4.75232	10.1689	4.68169	6.1769
916	1.17773	6.90777	4.76023	10.1718	4.6825	6.17694
917	1.18231	6.91155	4.76025	10.1721	4.68612	6.18581
918	1.18231	6.91778	4.76038	10.1721	4.68688	6.18745
919	1.18383	6.91778	4.76182	10.1727	4.68916	6.18995
920	1.18383	6.92687	4.76588	10.173	4.68935	6.19427
921	1.18434	6.92718	4.76594	10.1798	4.69195	6.20002
922	1.18738	6.92764	4.76653	10.1806	4.69436	6.20583
923	1.18738	6.92962	4.77158	10.1928	4.69531	6.20629
924	1.18839	6.93139	4.77901	10.1965	4.6965	6.20652
925	1.18839	6.93508	4.78058	10.1976	4.69892	6.20748
926	1.19518	6.93687	4.78206	10.1984	4.70171	6.21022
927	1.19984	6.93811	4.78227	10.1998	4.70177	6.21069
928	1.20193	6.93822	4.78524	10.2057	4.70193	6.21141
929	1.20492	6.9383	4.78685	10.2092	4.70394	6.21868
930	1.207	6.94233	4.79102	10.2105	4.70657	6.22157
931	1.20938	6.94399	4.79416	10.2106	4.707	6.22735
932	1.20938	6.95583	4.79732	10.2118	4.70832	6.23189
933	1.21012	6.96201	4.80216	10.2121	4.70865	6.23436
934	1.21023	6.96219	4.80286	10.2167	4.70972	6.2375
935	1.21339	6.96219	4.80401	10.2192	4.71123	6.24289
936	1.21353	6.96346	4.80404	10.2209	4.71161	6.24319
937	1.21382	6.96346	4.80642	10.2252	4.71201	6.24417
938	1.21382	6.97018	4.81335	10.2326	4.71242	6.24594
939	1.2153	6.9757	4.81501	10.2341	4.71278	6.24846
940	1.2153	6.97937	4.81552	10.2382	4.72385	6.24855
941	1.21955	6.97945	4.82149	10.2383	4.72622	6.25183
942	1.21997	6.97945	4.82251	10.2419	4.73048	6.25246
943	1.22045	6.98357	4.82498	10.2425	4.73271	6.25261
944	1.22053	6.98528	4.82518	10.2477	4.73282	6.25488
945	1.22327	6.9862	4.82956	10.2505	4.73375	6.25857
946	1.23151	6.98632	4.83105	10.2583	4.73654	6.26203
947	1.23862	6.98642	4.83108	10.271	4.73718	6.26462
948	1.24006	6.98729	4.83199	10.2772	4.73951	6.26568
949	1.24294	6.98889	4.83284	10.2773	4.73971	6.27901
950	1.24818	6.99003	4.83453	10.2786	4.74326	6.27952
951	1.25008	6.99084	4.83571	10.2792	4.74594	6.27972
952	1.25103	6.99875	4.83585	10.2904	4.7479	6.28126
953	1.25151	7.00092	4.83684	10.2939	4.7484	6.28307
954	1.25482	7.00159	4.8369	10.299	4.74864	6.28945
955	1.25718	7.00159	4.83759	10.3018	4.75244	6.29168
956	1.26048	7.00172	4.84003	10.3065	4.75331	6.29168
957	1.26212	7.00211	4.84186	10.3098	4.75653	6.29168
958	1.26423	7.00256	4.84274	10.3205	4.75731	6.29249
959	1.26703	7.00616	4.84696	10.321	4.75766	6.29489
960	1.27471	7.00616	4.85005	10.3276	4.7621	6.29728
961	1.27742	7.00824	4.8515	10.3284	4.76244	6.29728
962	1.27864	7.00864	4.85189	10.3322	4.76705	6.29728
963	1.28232	7.0091	4.85367	10.3346	4.76708	6.30032
964	1.28577	7.0108	4.85433	10.336	4.76712	6.30475
965	1.28577	7.01179	4.85562	10.3415	4.76744	6.31173
966	1.28782	7.01179	4.85884	10.3448	4.76851	6.31309
967	1.2892	7.0154	4.86123	10.3462	4.77243	6.31473
968	1.28988	7.01664	4.86149	10.3479	4.77355	6.31509
969	1.29029	7.01705	4.86479	10.3483	4.78065	6.31783
970	1.29056	7.01705	4.86713	10.3554	4.78116	6.31828
971	1.29056	7.02159	4.87215	10.3582	4.78291	6.31962
972	1.29056	7.02223	4.87476	10.3605	4.78347	6.32479
973	1.29315	7.02486	4.88914	10.3624	4.78404	6.33335
974	1.2933	7.02634	4.89055	10.363	4.78733	6.33479
975	1.29955	7.02634	4.89219	10.3706	4.7874	6.34285
976	1.3001	7.02712	4.89569	10.3743	4.79417	6.34533
977	1.30164	7.03419	4.89719	10.3759	4.79751	6.34873
978	1.30438	7.03466	4.8979	10.378	4.79985	6.3498
979	1.30446	7.03521	4.8986	10.3787	4.80145	6.35037
980	1.30496	7.03521	4.90113	10.3818	4.80183	6.35305
981	1.30595	7.03755	4.90203	10.3847	4.80305	6.35441
982	1.30685	7.04847	4.90215	10.3858	4.80331	6.35448
983	1.30819	7.04993	4.90639	10.3904	4.80383	6.35735
984	1.31088	7.05456	4.9065	10.3909	4.80388	6.36345
985	1.31155	7.05706	4.91083	10.3951	4.8058	6.36693
986	1.31207	7.05873	4.9143	10.3956	4.80725	6.36751
987	1.31756	7.06066	4.91852	10.3962	4.81013	6.36838
988	1.32048	7.06301	4.92542	10.3962	4.81255	6.374
989	1.32287	7.06507	4.92731	10.4015	4.81364	6.37713
990	1.324	7.06613	4.92828	10.4085	4.81527	6.3772
991	1.32419	7.07057	4.93385	10.409	4.82485	6.38043
992	1.32551	7.0738	4.9345	10.4141	4.82491	6.38163
993	1.32815	7.0738	4.93976	10.4148	4.82632	6.38312
994	1.33341	7.0797	4.94456	10.4152	4.82702	6.38392
995	1.33646	7.08104	4.9472	10.4164	4.83043	6.38917
996	1.33646	7.08297	4.94879	10.4186	4.832	6.39191
997	1.33733	7.08533	4.95166	10.4205	4.83348	6.39455
998	1.33994	7.08798	4.95378	10.4218	4.83363	6.39525
999	1.34514	7.08828	4.95442	10.4246	4.83454	6.39853
1000	1.34643	7.09679	4.956	10.4249	4.83547	6.40168
1001	1.34643	7.09886	4.95633	10.427	4.83882	6.40331
1002	1.34686	7.09886	4.95787	10.4276	4.84101	6.40779
1003	1.34987	7.10591	4.96653	10.4317	4.84233	6.41249
1004	1.35373	7.10757	4.96692	10.4359	4.84483	6.41299
1005	1.35416	7.10845	4.96853	10.4366	4.84604	6.41591
1006	1.35545	7.10984	4.9693	10.4391	4.84609	6.41594
1007	1.35647	7.11086	4.97275	10.4436	4.8507	6.41696
1008	1.35886	7.11098	4.97416	10.4489	4.85909	6.41713
1009	1.36165	7.11124	4.97782	10.4512	4.86022	6.42367
1010	1.36247	7.11301	4.97838	10.4552	4.86038	6.42852
1011	1.36311	7.11407	4.98194	10.4579	4.86096	6.4312
1012	1.36438	7.12379	4.98212	10.4661	4.86167	6.44444
1013	1.36692	7.12379	4.98429	10.4667	4.86409	6.44619
1014	1.36945	7.12542	4.98808	10.4774	4.8655	6.44914
1015	1.37261	7.12768	4.98863	10.4824	4.86806	6.44978
1016	1.37349	7.12846	4.98943	10.4826	4.87244	6.45311
1017	1.37701	7.13306	4.99026	10.4849	4.87317	6.45364
1018	1.37847	7.13525	4.99264	10.4891	4.87323	6.45704
1019	1.38014	7.13739	4.99519	10.4898	4.87733	6.46349
1020	1.38132	7.13743	4.99635	10.4982	4.87766	6.46972
1021	1.38326	7.13752	4.99885	10.4998	4.87841	6.47293
1022	1.38575	7.1381	4.99974	10.5007	4.87842	6.48042
1023	1.38762	7.14126	5.00175	10.5056	4.87899	6.48072
1024	1.39195	7.14229	5.00182	10.5101	4.88013	6.48258
1025	1.39195	7.1434	5.00531	10.5105	4.88096	6.48464
1026	1.39534	7.14415	5.00585	10.513	4.88264	6.48648
1027	1.39893	7.14415	5.00826	10.5215	4.88543	6.48836
1028	1.40057	7.14577	5.00921	10.525	4.8862	6.49671
1029	1.40179	7.14652	5.01553	10.5254	4.88674	6.49826
1030	1.40789	7.15087	5.0177	10.5259	4.89063	6.49968
1031	1.40944	7.1572	5.01961	10.5289	4.89141	6.5014
1032	1.41032	7.15733	5.02233	10.5378	4.89325	6.50215
1033	1.41637	7.15758	5.02445	10.5381	4.89447	6.50332
1034	1.41667	7.16099	5.02486	10.5384	4.89492	6.5049
1035	1.41878	7.16376	5.02601	10.5387	4.89705	6.50638
1036	1.42039	7.16463	5.02666	10.5427	4.89766	6.50791
1037	1.42119	7.17354	5.03263	10.5436	4.89816	6.51132
1038	1.42382	7.17354	5.03343	10.5437	4.8986	6.51418
1039	1.42502	7.17442	5.03522	10.5456	4.89876	6.51626
1040	1.42717	7.1764	5.03691	10.5497	4.90231	6.51706
1041	1.42955	7.177	5.03793	10.554	4.90349	6.52206
1042	1.42955	7.17704	5.03798	10.5547	4.90528	6.52266
1043	1.43215	7.18287	5.03977	10.5619	4.91126	6.52295
1044	1.4343	7.18934	5.03985	10.5631	4.91799	6.52382
1045	1.43667	7.19151	5.04063	10.566	4.91918	6.524
1046	1.43726	7.19217	5.04085	10.5668	4.91926	6.52874
1047	1.43785	7.19291	5.0438	10.5674	4.92603	6.53718
1048	1.44186	7.19581	5.04458	10.5732	4.92906	6.54013
1049	1.44217	7.19843	5.04652	10.5734	4.92948	6.54086
1050	1.44491	7.19992	5.04685	10.5737	4.93072	6.54562
1051	1.4453	7.20096	5.04696	10.5767	4.93207	6.54766
1052	1.44638	7.20228	5.04865	10.5839	4.93583	6.55156
1053	1.44725	7.2025	5.04983	10.5908	4.93834	6.55439
1054	1.44842	7.20282	5.05142	10.5947	4.93875	6.56267
1055	1.44959	7.20376	5.05388	10.5988	4.9391	6.56267
1056	1.44988	7.20477	5.05612	10.6003	4.93961	6.56267
1057	1.45192	7.20568	5.06054	10.6006	4.94414	6.56752
1058	1.45868	7.2058	5.06177	10.6035	4.94447	6.56973
1059	1.46081	7.20704	5.06364	10.6043	4.94499	6.57621
1060	1.46158	7.20704	5.0664	10.6088	4.94799	6.59245
1061	1.46771	7.20758	5.06839	10.6122	4.94855	6.59398
1062	1.46809	7.20989	5.069	10.6147	4.94878	6.59398
1063	1.46872	7.21301	5.06925	10.6152	4.95179	6.59398
1064	1.47076	7.21477	5.06968	10.6159	4.95253	6.59405
1065	1.47152	7.21523	5.07213	10.6191	4.95258	6.59602
1066	1.4718	7.21523	5.07373	10.6218	4.9542	6.60036
1067	1.47221	7.21821	5.07383	10.6223	4.95463	6.60701
1068	1.47243	7.21821	5.07596	10.6245	4.95716	6.60766
1069	1.48737	7.2192	5.07944	10.6252	4.95745	6.61045
1070	1.48737	7.22219	5.08582	10.6296	4.96055	6.61152
1071	1.4885	7.22498	5.08628	10.6348	4.96107	6.61154
1072	1.49186	7.22549	5.08945	10.6429	4.9629	6.61608
1073	1.49335	7.2259	5.09398	10.643	4.96348	6.61766
1074	1.49855	7.22764	5.09579	10.6489	4.96556	6.63545
1075	1.49929	7.2322	5.09774	10.65	4.96617	6.66154
1076	1.49966	7.23437	5.09779	10.6507	4.96837	6.66272
1077	1.50151	7.23573	5.09942	10.6516	4.97125	6.66472
1078	1.50188	7.24104	5.10102	10.6536	4.9736	6.67229
1079	1.51273	7.24746	5.10248	10.6559	4.97579	6.67544
1080	1.5152	7.2478	5.10326	10.6593	4.97703	6.6844
1081	1.51835	7.24783	5.11442	10.6603	4.982	6.68488
1082	1.52016	7.24885	5.12031	10.6608	4.98462	6.68776
1083	1.52146	7.25218	5.12478	10.6652	4.99105	6.68791
1084	1.5227	7.25293	5.12761	10.6658	4.99513	6.68958
1085	1.52487	7.25474	5.12827	10.6763	4.99589	6.68963
1086	1.52487	7.25474	5.12885	10.6765	4.99629	6.69238
1087	1.52764	7.25514	5.13748	10.6794	4.99668	6.69398
1088	1.53817	7.25727	5.13956	10.68	4.99687	6.69618
1089	1.54628	7.25733	5.14199	10.6801	5.00025	6.70173
1090	1.55786	7.26043	5.14295	10.6824	5.00248	6.71527
1091	1.55786	7.26144	5.14642	10.6827	5.00333	6.72095
1092	1.55849	7.26174	5.14776	10.6828	5.00415	6.72406
1093	1.55921	7.26174	5.14823	10.6879	5.00519	6.72482
1094	1.55996	7.26566	5.14839	10.6942	5.00688	6.73703
1095	1.56309	7.26618	5.15208	10.6943	5.00999	6.74006
1096	1.56754	7.27156	5.16569	10.699	5.0106	6.74258
1097	1.56828	7.27484	5.16719	10.6996	5.01443	6.74511
1098	1.57035	7.27647	5.16888	10.7013	5.01479	6.75347
1099	1.57061	7.27647	5.17071	10.7016	5.01578	6.7543
1100	1.57345	7.27677	5.17301	10.7035	5.0178	6.76057
1101	1.57345	7.27771	5.17901	10.7087	5.02078	6.77105
1102	1.57492	7.27915	5.18052	10.7261	5.02133	6.77499
1103	1.57756	7.28799	5.18198	10.7272	5.02144	6.78285
1104	1.57791	7.2899	5.18288	10.7421	5.02207	6.78699
1105	1.57962	7.29167	5.18669	10.7552	5.02384	6.78772
1106	1.58371	7.29176	5.18856	10.7608	5.02464	6.78852
1107	1.58439	7.29322	5.19053	10.765	5.02639	6.79102
1108	1.58482	7.2955	5.19287	10.7718	5.03032	6.79579
1109	1.58676	7.29809	5.19648	10.7748	5.03183	6.79657
1110	1.58796	7.30249	5.19733	10.7767	5.03299	6.79665
1111	1.59328	7.30404	5.19911	10.7788	5.035	6.79774
1112	1.59789	7.30864	5.20214	10.7818	5.03543	6.80553
1113	1.59789	7.30898	5.20547	10.7834	5.03642	6.80717
1114	1.59935	7.31015	5.20641	10.7912	5.03645	6.80885
1115	1.5999	7.31085	5.20862	10.7935	5.03887	6.81269
1116	1.5999	7.31324	5.21015	10.7939	5.03964	6.81533
1117	1.60291	7.31353	5.21123	10.7942	5.03999	6.81537
1118	1.61155	7.32023	5.2123	10.8002	5.0402	6.81604
1119	1.61452	7.32039	5.21642	10.8064	5.04196	6.81686
1120	1.61499	7.33109	5.22195	10.8151	5.04221	6.81817
1121	1.61584	7.33141	5.22379	10.8155	5.04286	6.81934
1122	1.61683	7.33156	5.22747	10.8176	5.04517	6.82638
1123	1.61913	7.3363	5.22885	10.82	5.04532	6.82891
1124	1.62077	7.33746	5.22965	10.8303	5.04584	6.83269
1125	1.62175	7.34014	5.23434	10.8313	5.04591	6.8365
1126	1.62721	7.34295	5.2346	10.8326	5.04817	6.83824
1127	1.62809	7.34377	5.23553	10.8339	5.05025	6.83824
1128	1.62811	7.34911	5.23941	10.8371	5.05085	6.83824
1129	1.63347	7.3527	5.24051	10.8405	5.05187	6.83895
1130	1.63444	7.35397	5.24505	10.8423	5.05245	6.84264
1131	1.63638	7.35627	5.24769	10.843	5.05418	6.84577
1132	1.63863	7.36445	5.25167	10.8433	5.05537	6.84732
1133	1.63928	7.36479	5.25203	10.8486	5.05839	6.84732
1134	1.63928	7.36697	5.25286	10.8487	5.06085	6.84732
1135	1.63992	7.36789	5.26337	10.8525	5.06185	6.8536
1136	1.64038	7.36938	5.26469	10.8529	5.06216	6.85712
1137	1.64121	7.36961	5.26479	10.853	5.06561	6.85952
1138	1.64206	7.36989	5.26582	10.8568	5.06671	6.86792
1139	1.65025	7.36989	5.2665	10.8583	5.06679	6.87154
1140	1.65216	7.37198	5.26973	10.8605	5.06886	6.87753
1141	1.65934	7.37259	5.27183	10.8675	5.06931	6.87863
1142	1.65934	7.37283	5.27455	10.8708	5.0695	6.87931
1143	1.66029	7.37296	5.2761	10.8731	5.07621	6.89286
1144	1.66029	7.3744	5.2765	10.8746	5.07766	6.89375
1145	1.66218	7.37632	5.2794	10.8792	5.07774	6.8999
1146	1.66281	7.37647	5.28162	10.8871	5.0812	6.90464
1147	1.665	7.38441	5.2824	10.8872	5.08365	6.90934
1148	1.66688	7.38472	5.28406	10.888	5.08393	6.91013
1149	1.67045	7.38504	5.28465	10.8928	5.0858	6.91121
1150	1.67048	7.38781	5.28605	10.8946	5.08641	6.91402
1151	1.67063	7.39098	5.2903	10.9021	5.08651	6.91637
1152	1.67063	7.39462	5.2908	10.9049	5.08704	6.91962
1153	1.67902	7.39783	5.29232	10.9058	5.08874	6.92119
1154	1.67902	7.39846	5.29271	10.9068	5.0897	6.9216
1155	1.67994	7.39897	5.29276	10.9072	5.08978	6.92633
1156	1.68272	7.39932	5.29287	10.9082	5.09017	6.92824
1157	1.68894	7.39972	5.29668	10.9084	5.09497	6.93178
1158	1.68917	7.40006	5.29683	10.9093	5.09957	6.93339
1159	1.69162	7.40337	5.29892	10.91	5.09964	6.93499
1160	1.69297	7.41615	5.29992	10.9155	5.09992	6.93671
1161	1.69448	7.4249	5.30229	10.9239	5.10342	6.9399
1162	1.69466	7.42575	5.3024	10.9308	5.10678	6.94229
1163	1.70394	7.43014	5.30243	10.9337	5.10747	6.94406
1164	1.70647	7.43112	5.30481	10.9359	5.10754	6.95031
1165	1.70737	7.43353	5.3068	10.9365	5.11103	6.95411
1166	1.70827	7.43731	5.30689	10.9379	5.1117	6.95981
1167	1.71366	7.44106	5.30706	10.9427	5.11203	6.96025
1168	1.71485	7.44222	5.3081	10.9473	5.11498	6.96337
1169	1.71843	7.44305	5.31008	10.9474	5.11501	6.96352
1170	1.71991	7.44449	5.31396	10.9499	5.11731	6.96434
1171	1.72436	7.44558	5.31437	10.952	5.11769	6.96698
1172	1.72554	7.44617	5.31553	10.9597	5.11792	6.97226
1173	1.72613	7.44676	5.31762	10.9646	5.12475	6.97336
1174	1.72878	7.44746	5.31805	10.9694	5.12835	6.97605
1175	1.73126	7.4477	5.31963	10.9706	5.12964	6.9782
1176	1.73216	7.4488	5.3219	10.9722	5.13703	6.98039
1177	1.73333	7.45427	5.32222	10.9732	5.13826	6.98173
1178	1.73362	7.45534	5.32493	10.9744	5.13908	6.98269
1179	1.73582	7.45652	5.32591	10.9748	5.13946	6.98549
1180	1.73611	7.45686	5.33103	10.9751	5.13986	6.9974
1181	1.74019	7.4582	5.33398	10.9771	5.14162	7.00148
1182	1.74091	7.45947	5.33433	10.9849	5.14203	7.00993
1183	1.74326	7.45947	5.33571	10.9853	5.14241	7.01048
1184	1.75181	7.45976	5.33867	10.99	5.14241	7.01522
1185	1.75877	7.4602	5.34333	10.9914	5.14261	7.01645
1186	1.76091	7.4633	5.3469	10.9982	5.14277	7.0178
1187	1.7666	7.46337	5.34765	10.9988	5.14361	7.0211
1188	1.76858	7.46707	5.34875	10.999	5.14837	7.02676
1189	1.77281	7.46853	5.34886	10.9998	5.14963	7.03142
1190	1.77401	7.46941	5.34941	11.003	5.15946	7.0427
1191	1.77576	7.47148	5.35131	11.0048	5.16049	7.04378
1192	1.77618	7.47693	5.35246	11.0052	5.16073	7.04656
1193	1.78901	7.47845	5.35273	11.0072	5.16249	7.05678
1194	1.79039	7.47845	5.35286	11.0091	5.16276	7.0568
1195	1.79122	7.48054	5.35407	11.01	5.16456	7.05975
1196	1.79205	7.48085	5.35461	11.0118	5.16527	7.06428
1197	1.79288	7.48777	5.35582	11.0135	5.16799	7.0692
1198	1.79321	7.48899	5.35711	11.0217	5.16814	7.07048
1199	1.79382	7.4931	5.36016	11.0231	5.17178	7.07106
1200	1.80178	7.49456	5.36541	11.0231	5.17272	7.08326
1201	1.80603	7.49719	5.36776	11.0279	5.17524	7.08375
1202	1.81092	7.49746	5.3693	11.0292	5.17608	7.11038
1203	1.81336	7.49758	5.36989	11.0318	5.1792	7.11411
1204	1.81633	7.50012	5.37105	11.0324	5.1794	7.11418
1205	1.8166	7.50082	5.37293	11.0383	5.18052	7.13386
1206	1.82599	7.50218	5.37385	11.0404	5.18362	7.135
1207	1.82865	7.50338	5.37891	11.0437	5.1849	7.13838
1208	1.8329	7.51051	5.38184	11.0459	5.1849	7.14006
1209	1.83819	7.51059	5.38761	11.0491	5.18587	7.14987
1210	1.84188	7.51341	5.38964	11.0536	5.18614	7.15177
1211	1.84293	7.51636	5.39667	11.054	5.18672	7.15177
1212	1.8445	7.51803	5.3967	11.0578	5.18894	7.15177
1213	1.84607	7.52103	5.39865	11.0588	5.18896	7.15573
1214	1.84829	7.5214	5.39893	11.0609	5.18941	7.15771
1215	1.8571	7.52422	5.40149	11.061	5.19173	7.1646
1216	1.85739	7.52422	5.40232	11.0622	5.19549	7.16526
1217	1.85933	7.53085	5.40307	11.0622	5.19834	7.16544
1218	1.86165	7.53231	5.40567	11.0753	5.19858	7.17084
1219	1.87623	7.53234	5.41065	11.077	5.2007	7.17366
1220	1.87851	7.53295	5.41239	11.08	5.20303	7.17662
1221	1.88205	7.53554	5.41343	11.0806	5.20319	7.17662
1222	1.88306	7.53607	5.41651	11.0829	5.20382	7.17662
1223	1.88406	7.54652	5.42004	11.0845	5.20489	7.1794
1224	1.88758	7.54702	5.42401	11.0856	5.20572	7.17945
1225	1.88834	7.54924	5.42555	11.0862	5.20642	7.18179
1226	1.89059	7.54986	5.42928	11.087	5.21282	7.1821
1227	1.89434	7.55111	5.43061	11.0876	5.21409	7.18309
1228	1.89673	7.55111	5.43276	11.0892	5.21582	7.18309
1229	1.90105	7.55205	5.43703	11.0905	5.21611	7.18309
1230	1.90845	7.55825	5.43774	11.0954	5.21779	7.18509
1231	1.9114	7.55825	5.43987	11.0957	5.2178	7.18593
1232	1.91433	7.56012	5.44106	11.0968	5.22274	7.18793
1233	1.92236	7.56094	5.44308	11.0986	5.22373	7.1918
1234	1.92309	7.56453	5.44625	11.1027	5.22434	7.19264
1235	1.92309	7.56868	5.44939	11.1033	5.22457	7.19396
1236	1.92358	7.56868	5.45057	11.1035	5.22512	7.19444
1237	1.92961	7.56993	5.45368	11.104	5.22875	7.19838
1238	1.93105	7.57027	5.45591	11.1066	5.23158	7.2005
1239	1.93816	7.5744	5.45729	11.1118	5.23166	7.20138
1240	1.93867	7.57488	5.45737	11.1134	5.23209	7.20783
1241	1.94252	7.57541	5.46276	11.1136	5.23225	7.21102
1242	1.94537	7.57642	5.4651	11.1202	5.2342	7.22839
1243	1.9519	7.58043	5.46523	11.1206	5.23488	7.22935
1244	1.95492	7.58675	5.46694	11.1222	5.23959	7.24857
1245	1.95878	7.58697	5.46843	11.123	5.24034	7.25216
1246	1.95949	7.59264	5.46985	11.1285	5.2412	7.25672
1247	1.96103	7.59756	5.4702	11.1302	5.24223	7.25718
1248	1.96647	7.60136	5.47062	11.1303	5.24252	7.26223
1249	1.96902	7.60271	5.47113	11.1332	5.24325	7.26415
1250	1.98207	7.60307	5.47153	11.1342	5.24468	7.26714
1251	1.98326	7.60735	5.47413	11.1363	5.24513	7.26759
1252	1.98372	7.60961	5.477	11.1404	5.25512	7.26808
1253	1.98508	7.61279	5.48357	11.1407	5.2559	7.2722
1254	1.98599	7.61286	5.48611	11.141	5.25663	7.2726
1255	1.98613	7.61448	5.48675	11.1456	5.2577	7.27287
1256	1.98917	7.61925	5.48855	11.1458	5.25846	7.27287
1257	1.9946	7.61925	5.48874	11.1463	5.25878	7.27287
1258	1.99933	7.62096	5.48879	11.1503	5.25936	7.2738
1259	2	7.62341	5.49113	11.1509	5.26487	7.27576
1260	2.00737	7.62702	5.49647	11.1514	5.26527	7.28048
1261	2.00804	7.6292	5.49987	11.154	5.26654	7.28116
1262	2.01071	7.63117	5.50028	11.1557	5.26755	7.28873
1263	2.01801	7.63499	5.50159	11.1618	5.26766	7.29229
1264	2.02043	7.63536	5.50403	11.1627	5.2683	7.29248
1265	2.02394	7.63603	5.50835	11.1649	5.26853	7.29619
1266	2.03205	7.637	5.51031	11.167	5.26859	7.29656
1267	2.03894	7.63704	5.51114	11.167	5.2707	7.29656
1268	2.04088	7.6378	5.51188	11.1675	5.27081	7.29656
1269	2.05784	7.63879	5.51342	11.1678	5.27105	7.29831
1270	2.06049	7.64106	5.51466	11.175	5.27153	7.30006
1271	2.06542	7.64155	5.51576	11.1763	5.27248	7.30013
1272	2.06702	7.64207	5.52385	11.1766	5.27251	7.30884
1273	2.07516	7.64207	5.52641	11.1782	5.27338	7.31152
1274	2.076	7.64604	5.52869	11.1795	5.27395	7.31589
1275	2.07828	7.6464	5.52967	11.1818	5.27788	7.32282
1276	2.07952	7.64684	5.52985	11.1843	5.27953	7.32489
1277	2.08086	7.65003	5.53156	11.1848	5.2817	7.32489
1278	2.08345	7.65237	5.53169	11.1873	5.2824	7.33663
1279	2.09952	7.65603	5.53205	11.1888	5.28435	7.33817
1280	2.10104	7.6567	5.5352	11.1897	5.28532	7.35121
1281	2.1056	7.65675	5.53808	11.1942	5.28705	7.35277
1282	2.12112	7.65703	5.53913	11.1946	5.28865	7.35293
1283	2.12437	7.66205	5.54283	11.1965	5.2911	7.35592
1284	2.13107	7.66282	5.54408	11.2	5.29163	7.35846
1285	2.13159	7.66413	5.54795	11.2009	5.2918	7.35977
1286	2.13179	7.66498	5.54826	11.2044	5.29515	7.36262
1287	2.13877	7.67193	5.55171	11.2059	5.29718	7.36975
1288	2.14157	7.67551	5.5523	11.2067	5.30351	7.37489
1289	2.14449	7.67551	5.55313	11.208	5.30427	7.38156
1290	2.146	7.67564	5.56062	11.2093	5.30688	7.39357
1291	2.14682	7.67645	5.56301	11.2173	5.30823	7.39365
1292	2.1474	7.67692	5.56318	11.2192	5.30824	7.39536
1293	2.15041	7.67811	5.56368	11.2224	5.30824	7.39536
1294	2.1518	7.68031	5.56508	11.2229	5.3085	7.39536
1295	2.15795	7.68733	5.56661	11.2265	5.30941	7.40066
1296	2.16124	7.69857	5.56669	11.2317	5.31093	7.40614
1297	2.16672	7.69981	5.57214	11.2343	5.31439	7.40614
1298	2.16695	7.7049	5.57524	11.2374	5.31459	7.40614
1299	2.17376	7.70718	5.57818	11.2382	5.31545	7.409
1300	2.17828	7.71474	5.57993	11.2384	5.31572	7.40977
1301	2.18576	7.71557	5.58583	11.2394	5.31749	7.41271
1302	2.18594	7.71671	5.5864	11.2397	5.31807	7.41365
1303	2.18822	7.72137	5.58641	11.24	5.3181	7.41838
1304	2.19096	7.72505	5.58716	11.241	5.3181	7.42379
1305	2.20277	7.72719	5.59001	11.2411	5.32313	7.42856
1306	2.20407	7.72809	5.59162	11.2417	5.32379	7.42911
1307	2.20522	7.73267	5.59213	11.2422	5.32507	7.4294
1308	2.20615	7.73323	5.59234	11.2436	5.32507	7.42952
1309	2.20735	7.73717	5.59251	11.2452	5.32745	7.42957
1310	2.2085	7.74256	5.59408	11.2463	5.32829	7.42957
1311	2.21883	7.74645	5.59616	11.2472	5.32877	7.42957
1312	2.21925	7.74703	5.60153	11.2492	5.33199	7.43153
1313	2.22054	7.75003	5.60185	11.2497	5.33555	7.43153
1314	2.22287	7.75401	5.60347	11.2529	5.33622	7.43153
1315	2.22694	7.75549	5.60373	11.258	5.33664	7.43261
1316	2.235	7.75549	5.60472	11.2583	5.3402	7.4354
1317	2.23518	7.75954	5.60584	11.2631	5.34152	7.43598
1318	2.23943	7.75973	5.60718	11.2664	5.34219	7.43933
1319	2.2419	7.76084	5.60751	11.2729	5.34243	7.44228
1320	2.24577	7.76546	5.61122	11.2751	5.34273	7.44316
1321	2.25485	7.76656	5.61642	11.2774	5.34301	7.44354
1322	2.25576	7.76744	5.61914	11.2804	5.34381	7.45084
1323	2.26989	7.77002	5.621	11.2861	5.34795	7.47583
1324	2.28296	7.77167	5.6247	11.2915	5.35101	7.47877
1325	2.2865	7.77304	5.62622	11.2956	5.35152	7.47942
1326	2.29185	7.77337	5.62736	11.2961	5.35532	7.48242
1327	2.2934	7.77435	5.63141	11.2984	5.36004	7.48247
1328	2.30304	7.77472	5.63186	11.3008	5.3633	7.48247
1329	2.3048	7.77514	5.63839	11.3011	5.36549	7.48247
1330	2.30503	7.77641	5.63867	11.304	5.3674	7.48732
1331	2.30625	7.777	5.64013	11.3052	5.36779	7.49219
1332	2.308	7.77874	5.64111	11.3103	5.36821	7.49389
1333	2.30938	7.77989	5.64115	11.3113	5.37117	7.49434
1334	2.31223	7.78199	5.64152	11.3126	5.37783	7.49477
1335	2.31293	7.78798	5.64158	11.315	5.37784	7.49571
1336	2.31674	7.79131	5.64252	11.3153	5.3805	7.49667
1337	2.32078	7.79181	5.64254	11.3162	5.38077	7.49667
1338	2.32208	7.79797	5.64437	11.3178	5.38149	7.49667
1339	2.33211	7.79832	5.64472	11.319	5.38182	7.50062
1340	2.33399	7.79882	5.65206	11.3203	5.38203	7.50707
1341	2.33521	7.80072	5.65266	11.3213	5.38325	7.51237
1342	2.33828	7.80162	5.6531	11.3217	5.38325	7.51264
1343	2.35297	7.80683	5.65357	11.3241	5.38337	7.52572
1344	2.36074	7.80841	5.6546	11.325	5.38434	7.52749
1345	2.36659	7.80868	5.66379	11.3274	5.39402	7.52794
1346	2.37078	7.80941	5.66606	11.3278	5.39619	7.52979
1347	2.37205	7.80941	5.66687	11.3293	5.39757	7.53214
1348	2.37263	7.80951	5.67317	11.3314	5.39991	7.53334
1349	2.37526	7.81046	5.67583	11.3347	5.40027	7.54011
1350	2.38507	7.81076	5.67708	11.3427	5.4041	7.54456
1351	2.38515	7.81084	5.67806	11.343	5.40465	7.54456
1352	2.3901	7.81175	5.68215	11.3448	5.40528	7.54456
1353	2.39055	7.81199	5.68392	11.3514	5.40687	7.54619
1354	2.39926	7.82142	5.68724	11.3519	5.41071	7.54985
1355	2.40726	7.82227	5.68949	11.3525	5.41074	7.55815
1356	2.4084	7.82242	5.69176	11.3528	5.41443	7.56046
1357	2.41306	7.82333	5.69199	11.3566	5.41594	7.56224
1358	2.41318	7.8246	5.69838	11.3576	5.41609	7.56386
1359	2.41721	7.83079	5.69852	11.3591	5.41623	7.57271
1360	2.42105	7.83157	5.70085	11.3593	5.41642	7.58351
1361	2.42193	7.83468	5.70733	11.3637	5.41709	7.58526
1362	2.42965	7.835	5.70842	11.3673	5.41747	7.58901
1363	2.43159	7.83519	5.70989	11.374	5.41858	7.59137
1364	2.43943	7.83678	5.71017	11.3756	5.4201	7.60209
1365	2.44047	7.83748	5.71034	11.3829	5.42021	7.60915
1366	2.4441	7.83878	5.71234	11.3832	5.42252	7.61454
1367	2.44935	7.83905	5.71488	11.3894	5.42307	7.61598
1368	2.45321	7.83905	5.71777	11.3912	5.42792	7.61839
1369	2.45726	7.83937	5.72057	11.3922	5.43486	7.61876
1370	2.46469	7.84237	5.72332	11.401	5.43617	7.6188
1371	2.46624	7.8436	5.72468	11.4091	5.43807	7.62021
1372	2.46877	7.84755	5.726	11.4101	5.44259	7.62203
1373	2.47118	7.8496	5.72657	11.4111	5.44278	7.6249
1374	2.47447	7.85351	5.72839	11.4205	5.44334	7.62763
1375	2.49755	7.85376	5.73341	11.4206	5.44769	7.62858
1376	2.50163	7.85376	5.7342	11.4216	5.45003	7.63821
1377	2.50611	7.85416	5.74193	11.422	5.45584	7.64327
1378	2.51258	7.858	5.74361	11.4222	5.45608	7.64902
1379	2.51378	7.86129	5.74442	11.4264	5.45756	7.6521
1380	2.52499	7.86161	5.74507	11.4273	5.45838	7.6521
1381	2.54272	7.86303	5.74738	11.4283	5.45984	7.6521
1382	2.54548	7.86303	5.75283	11.4334	5.46048	7.65469
1383	2.55067	7.86671	5.753	11.4356	5.46422	7.65946
1384	2.55205	7.86739	5.75605	11.4361	5.46432	7.65969
1385	2.55209	7.86859	5.75629	11.4408	5.46813	7.66137
1386	2.55866	7.87009	5.75754	11.441	5.47112	7.67117
1387	2.56073	7.8713	5.75838	11.4424	5.47604	7.67162
1388	2.56365	7.87136	5.75926	11.4439	5.47692	7.67182
1389	2.56403	7.87198	5.76135	11.4442	5.4771	7.67196
1390	2.57948	7.87274	5.76243	11.4459	5.48068	7.67251
1391	2.58327	7.8731	5.76244	11.4479	5.48176	7.6781
1392	2.58599	7.87719	5.764	11.4531	5.48209	7.6781
1393	2.58973	7.87931	5.76627	11.4546	5.48608	7.6781
1394	2.59332	7.8795	5.76845	11.4565	5.48666	7.68122
1395	2.59754	7.88495	5.7721	11.457	5.48772	7.68184
1396	2.60748	7.88526	5.77245	11.461	5.48817	7.68373
1397	2.60769	7.88604	5.77261	11.461	5.48817	7.68643
1398	2.61157	7.88636	5.781	11.4622	5.48849	7.6888
1399	2.61442	7.89232	5.78415	11.4646	5.49414	7.69194
1400	2.61866	7.8928	5.78447	11.4651	5.49471	7.69315
1401	2.62268	7.8931	5.78909	11.4729	5.49746	7.6949
1402	2.62528	7.8931	5.79255	11.481	5.49977	7.69882
1403	2.62756	7.89326	5.79348	11.4818	5.50027	7.70299
1404	2.62798	7.89482	5.79379	11.482	5.50106	7.70387
1405	2.62816	7.89551	5.79426	11.4858	5.50198	7.70741
1406	2.63167	7.89551	5.79462	11.4904	5.50271	7.70913
1407	2.63656	7.89687	5.79832	11.4925	5.51037	7.70938
1408	2.63842	7.9023	5.80295	11.4947	5.51188	7.71046
1409	2.64101	7.90258	5.80782	11.4951	5.51243	7.71046
1410	2.64278	7.9032	5.80868	11.4975	5.51259	7.71046
1411	2.64384	7.90642	5.8095	11.4989	5.5162	7.71318
1412	2.64419	7.90728	5.8098	11.4997	5.51626	7.71318
1413	2.65228	7.91084	5.81444	11.5015	5.5166	7.71318
1414	2.65718	7.91192	5.81615	11.5042	5.51665	7.71837
1415	2.67153	7.91243	5.81655	11.5053	5.51877	7.71879
1416	2.67323	7.91389	5.8198	11.5056	5.52221	7.71986
1417	2.67527	7.91421	5.8211	11.5062	5.52361	7.72134
1418	2.67892	7.91506	5.82451	11.5069	5.52623	7.72222
1419	2.67914	7.91717	5.82635	11.5087	5.52977	7.72375
1420	2.68266	7.91776	5.82881	11.5108	5.53158	7.72995
1421	2.68368	7.91791	5.83517	11.5138	5.53175	7.73166
1422	2.68674	7.9193	5.83609	11.5141	5.53253	7.73324
1423	2.68685	7.91969	5.83952	11.5182	5.53335	7.73324
1424	2.69135	7.92186	5.84154	11.5197	5.53384	7.73324
1425	2.69185	7.92263	5.84359	11.5216	5.53577	7.73371
1426	2.69315	7.92324	5.84622	11.5248	5.53678	7.73494
1427	2.69885	7.92486	5.8469	11.5262	5.53816	7.73808
1428	2.69915	7.92855	5.84723	11.5285	5.54166	7.73919
1429	2.70039	7.92934	5.84879	11.5292	5.54227	7.74461
1430	2.70807	7.93053	5.84915	11.5305	5.54326	7.74534
1431	2.71742	7.9312	5.85069	11.5324	5.54383	7.74864
1432	2.71953	7.93131	5.85205	11.5324	5.54404	7.7497
1433	2.72461	7.93131	5.85205	11.533	5.54507	7.75161
1434	2.72501	7.9329	5.85292	11.5341	5.54666	7.75367
1435	2.72949	7.93323	5.85363	11.5344	5.54669	7.75511
1436	2.73693	7.93334	5.85549	11.535	5.54854	7.75534
1437	2.742	7.93477	5.85713	11.5372	5.55142	7.7581
1438	2.75385	7.93665	5.85725	11.5395	5.55219	7.7581
1439	2.75575	7.93899	5.86082	11.5436	5.554	7.7581
1440	2.75701	7.9402	5.86092	11.5447	5.55471	7.75893
1441	2.75996	7.9421	5.86143	11.5502	5.55477	7.75899
1442	2.76346	7.94476	5.86244	11.5512	5.55816	7.76111
1443	2.77619	7.94561	5.86427	11.553	5.56234	7.76897
1444	2.77763	7.94638	5.86457	11.5552	5.56472	7.76908
1445	2.77961	7.94718	5.86512	11.5573	5.56667	7.76947
1446	2.78605	7.94821	5.86639	11.5575	5.56868	7.77155
1447	2.78977	7.95133	5.87142	11.5582	5.56972	7.77326
1448	2.79482	7.95181	5.87294	11.5632	5.57256	7.77961
1449	2.79632	7.9528	5.87511	11.5687	5.57337	7.77961
1450	2.79662	7.95356	5.87566	11.5702	5.57575	7.77961
1451	2.80308	7.95948	5.87649	11.5706	5.57868	7.78086
1452	2.80448	7.95951	5.87844	11.5745	5.58113	7.78385
1453	2.80534	7.96009	5.89053	11.5762	5.58265	7.78497
1454	2.80959	7.96058	5.89282	11.5768	5.58441	7.78815
1455	2.82563	7.96075	5.89587	11.5777	5.58481	7.78863
1456	2.82784	7.96235	5.89986	11.5804	5.58625	7.78904
1457	2.83768	7.9626	5.91064	11.5822	5.58714	7.79035
1458	2.84287	7.96319	5.91522	11.5837	5.58799	7.79293
1459	2.84325	7.96459	5.91872	11.5843	5.58969	7.79398
1460	2.86152	7.96739	5.92031	11.5874	5.59099	7.80095
1461	2.86564	7.96888	5.92297	11.5885	5.59121	7.80301
1462	2.86889	7.96888	5.92462	11.5906	5.59136	7.80722
1463	2.86917	7.96994	5.92472	11.5983	5.59241	7.81121
1464	2.87208	7.97131	5.9258	11.6023	5.59247	7.81664
1465	2.87564	7.97326	5.93041	11.6033	5.59337	7.81961
1466	2.87844	7.97484	5.9331	11.6043	5.59796	7.82697
1467	2.89154	7.97495	5.93373	11.6049	5.59948	7.8281
1468	2.89828	7.97611	5.93402	11.6064	5.60104	7.83075
1469	2.90255	7.97642	5.93628	11.609	5.60297	7.83255
1470	2.90605	7.97705	5.93818	11.611	5.60493	7.83649
1471	2.9092	7.98043	5.94087	11.6125	5.61122	7.83649
1472	2.91672	7.98043	5.94424	11.6163	5.61148	7.83649
1473	2.92039	7.98431	5.94427	11.6182	5.6125	7.84199
1474	2.93602	7.98435	5.94554	11.6185	5.61665	7.84576
1475	2.94469	7.98458	5.94842	11.6238	5.61709	7.85075
1476	2.96052	7.9873	5.95321	11.6259	5.62083	7.85301
1477	2.96335	7.98778	5.95495	11.6268	5.62376	7.85385
1478	2.97327	7.98806	5.96018	11.6279	5.62644	7.8574
1479	2.98046	7.98934	5.96482	11.6291	5.62761	7.85834
1480	2.9874	7.99075	5.96844	11.6294	5.62873	7.86207
1481	2.9874	7.99605	5.96927	11.6296	5.63155	7.86245
1482	2.98921	7.9972	5.97576	11.6336	5.63205	7.86257
1483	2.99086	7.99726	5.97716	11.6351	5.63524	7.86925
1484	2.99387	7.99731	5.98038	11.6379	5.63629	7.88201
1485	3.0009	7.99835	5.98121	11.6395	5.63819	7.88201
1486	3.00214	7.9996	5.98187	11.6466	5.64009	7.88201
1487	3.00428	7.99973	5.98283	11.6486	5.64068	7.8822
1488	3.00731	8.00126	5.98387	11.6536	5.64128	7.88677
1489	3.01734	8.00388	5.98599	11.6545	5.6442	7.89089
1490	3.0259	8.00456	5.98989	11.6545	5.64633	7.89108
1491	3.03114	8.00456	5.98995	11.6562	5.64677	7.90514
1492	3.03255	8.0092	5.99252	11.6574	5.64888	7.91074
1493	3.04776	8.01102	5.99411	11.6577	5.64966	7.91095
1494	3.04777	8.01263	5.99426	11.6586	5.65264	7.9152
1495	3.0549	8.01368	5.99552	11.6595	5.65347	7.91525
1496	3.06248	8.01452	5.99751	11.6595	5.65609	7.91636
1497	3.06798	8.01614	6.00008	11.6609	5.65621	7.91841
1498	3.07366	8.01669	6.00042	11.6625	5.65621	7.91862
1499	3.07822	8.01853	6.00084	11.6642	5.6564	7.92198
1500	3.08317	8.01853	6.00505	11.6651	5.65892	7.92396
1501	3.09955	8.02026	6.00771	11.6679	5.6614	7.92694
1502	3.10821	8.02256	6.00811	11.672	5.66143	7.92899
1503	3.10836	8.02336	6.01264	11.6727	5.66233	7.92919
1504	3.10932	8.0347	6.01423	11.6739	5.66301	7.93257
1505	3.1213	8.03882	6.01492	11.6785	5.66403	7.93852
1506	3.12211	8.04174	6.01538	11.6793	5.66477	7.93852
1507	3.12401	8.04293	6.01581	11.6807	5.66823	7.93852
1508	3.14676	8.05109	6.01833	11.681	5.66825	7.94444
1509	3.15275	8.05728	6.02113	11.6819	5.67043	7.94888
1510	3.16603	8.05838	6.02265	11.686	5.67137	7.94981
1511	3.16738	8.05899	6.02433	11.6861	5.67434	7.95015
1512	3.17114	8.06287	6.03094	11.6876	5.67537	7.95028
1513	3.18992	8.06352	6.03127	11.6878	5.6767	7.95113
1514	3.19446	8.06404	6.03339	11.6936	5.67896	7.95113
1515	3.2008	8.07003	6.03553	11.6954	5.68036	7.95113
1516	3.20212	8.07083	6.03608	11.6956	5.68121	7.95387
1517	3.20371	8.07149	6.038	11.704	5.68245	7.95446
1518	3.20652	8.07162	6.03917	11.7067	5.68624	7.95456
1519	3.21466	8.07174	6.04462	11.7068	5.6895	7.95551
1520	3.2163	8.07356	6.04584	11.7086	5.69103	7.95574
1521	3.22135	8.07356	6.05501	11.7087	5.69201	7.95895
1522	3.22469	8.07474	6.05973	11.7115	5.69398	7.96378
1523	3.22745	8.0768	6.06148	11.7117	5.69692	7.96386
1524	3.23355	8.07991	6.06464	11.7148	5.69703	7.96386
1525	3.23424	8.08183	6.07156	11.7166	5.69727	7.96386
1526	3.2395	8.08316	6.07284	11.7184	5.69782	7.96453
1527	3.2433	8.08516	6.07459	11.7189	5.69822	7.96457
1528	3.24772	8.08966	6.07634	11.7208	5.69844	7.96589
1529	3.252	8.09061	6.07667	11.7227	5.69864	7.96861
1530	3.25363	8.09118	6.07767	11.7249	5.70267	7.96882
1531	3.25694	8.09162	6.0801	11.7274	5.70688	7.97288
1532	3.25812	8.09195	6.08062	11.7283	5.70705	7.97288
1533	3.26224	8.09206	6.08126	11.7304	5.70931	7.97288
1534	3.28269	8.09206	6.08238	11.7309	5.70956	7.97746
1535	3.28759	8.0927	6.08345	11.7362	5.71224	7.97758
1536	3.2924	8.09471	6.08366	11.7367	5.71812	7.97973
1537	3.29952	8.09568	6.08587	11.7375	5.71931	7.98204
1538	3.29984	8.09583	6.08889	11.7389	5.72021	7.99773
1539	3.30002	8.09605	6.08996	11.7389	5.72154	7.99854
1540	3.30218	8.09614	6.092	11.7414	5.7262	8.00353
1541	3.30502	8.10036	6.09208	11.7436	5.72848	8.00608
1542	3.3052	8.10358	6.09571	11.7442	5.72856	8.00625
1543	3.3134	8.10388	6.09855	11.7473	5.7331	8.00856
1544	3.31365	8.10451	6.09868	11.7505	5.73476	8.01189
1545	3.31379	8.10643	6.10219	11.7516	5.73551	8.01577
1546	3.31964	8.10643	6.11063	11.7527	5.73588	8.01609
1547	3.32021	8.11003	6.11146	11.7543	5.73691	8.01609
1548	3.32059	8.1101	6.11772	11.7546	5.73796	8.01609
1549	3.32131	8.1122	6.1194	11.7618	5.73875	8.02284
1550	3.32239	8.11301	6.12094	11.7627	5.73929	8.02699
1551	3.32686	8.1148	6.12497	11.7647	5.74011	8.03251
1552	3.33246	8.11544	6.12578	11.7649	5.74194	8.03628
1553	3.33673	8.11588	6.1274	11.7776	5.74227	8.04011
1554	3.33758	8.11643	6.12843	11.7781	5.74329	8.04097
1555	3.33843	8.11721	6.13081	11.7839	5.74361	8.04097
1556	3.33898	8.11859	6.13375	11.7857	5.7469	8.04097
1557	3.3399	8.11945	6.13403	11.7859	5.74782	8.04106
1558	3.35715	8.12047	6.13579	11.789	5.748	8.04119
1559	3.36154	8.1217	6.13738	11.7897	5.74881	8.04127
1560	3.36298	8.12402	6.13772	11.7922	5.74946	8.04311
1561	3.36851	8.12454	6.13919	11.7929	5.75283	8.04334
1562	3.36968	8.12534	6.13997	11.7951	5.75341	8.04911
1563	3.37231	8.12589	6.14106	11.7953	5.75629	8.04967
1564	3.37231	8.12695	6.14118	11.7965	5.75746	8.05094
1565	3.37764	8.12758	6.143	11.7987	5.75862	8.05177
1566	3.38493	8.12936	6.14562	11.7991	5.75912	8.05177
1567	3.38553	8.13725	6.15186	11.8014	5.76032	8.05177
1568	3.38915	8.14003	6.15204	11.8016	5.76251	8.05741
1569	3.38987	8.14225	6.15269	11.8029	5.76301	8.05803
1570	3.39028	8.14248	6.16334	11.8055	5.76389	8.06026
1571	3.39353	8.14272	6.16389	11.8078	5.76461	8.06026
1572	3.39367	8.14409	6.16409	11.8086	5.7663	8.06026
1573	3.40157	8.14636	6.16699	11.8112	5.76766	8.0683
1574	3.40452	8.14728	6.16805	11.8134	5.76855	8.06904
1575	3.4061	8.14845	6.17029	11.8151	5.76937	8.07022
1576	3.40711	8.14986	6.1721	11.8152	5.77028	8.07413
1577	3.40975	8.15132	6.17596	11.8155	5.77137	8.0783
1578	3.40991	8.15136	6.17647	11.8188	5.77319	8.0798
1579	3.41117	8.15136	6.17648	11.8189	5.7761	8.08248
1580	3.41689	8.15389	6.17729	11.8195	5.77667	8.08413
1581	3.41775	8.15501	6.1786	11.8207	5.7776	8.08647
1582	3.42286	8.1557	6.18366	11.8229	5.77817	8.08647
1583	3.4245	8.15962	6.18418	11.8309	5.78075	8.08647
1584	3.42927	8.16168	6.18803	11.8314	5.78081	8.08819
1585	3.43106	8.16527	6.18953	11.8372	5.78081	8.09143
1586	3.43342	8.16565	6.19408	11.8419	5.78334	8.09188
1587	3.44309	8.16688	6.19522	11.8432	5.78673	8.0949
1588	3.4439	8.17059	6.19522	11.8457	5.78714	8.09602
1589	3.44434	8.17147	6.1954	11.8475	5.79206	8.09774
1590	3.44506	8.17164	6.19757	11.8531	5.79232	8.09794
1591	3.44549	8.17335	6.19767	11.8542	5.79416	8.09794
1592	3.44556	8.17335	6.19801	11.8543	5.7949	8.09794
1593	3.44666	8.17472	6.19997	11.8579	5.79605	8.09946
1594	3.4479	8.17472	6.19998	11.8593	5.79726	8.1004
1595	3.44997	8.17793	6.20146	11.8622	5.79816	8.10201
1596	3.45025	8.17812	6.20155	11.8627	5.79816	8.10201
1597	3.45232	8.17892	6.20302	11.8631	5.80216	8.10201
1598	3.45335	8.17892	6.20605	11.8726	5.80334	8.1029
1599	3.45397	8.18277	6.2083	11.8739	5.81347	8.10318
1600	3.45489	8.18858	6.20996	11.8749	5.81789	8.10455
1601	3.4552	8.19102	6.21302	11.8757	5.81875	8.10822
1602	3.46007	8.19202	6.21397	11.8782	5.81877	8.10822
1603	3.46479	8.19739	6.21463	11.879	5.82104	8.10822
1604	3.46564	8.20011	6.21484	11.8797	5.82183	8.11465
1605	3.4662	8.2011	6.2152	11.88	5.82374	8.122
1606	3.46864	8.20425	6.21527	11.8801	5.82538	8.12534
1607	3.47059	8.20549	6.21563	11.8805	5.82873	8.12733
1608	3.48142	8.20565	6.21951	11.8808	5.83265	8.12885
1609	3.48183	8.20606	6.21977	11.8922	5.83471	8.13261
1610	3.48362	8.20897	6.21986	11.8945	5.8356	8.13546
1611	3.4924	8.20936	6.21999	11.8954	5.83705	8.14158
1612	3.49757	8.21268	6.2226	11.8955	5.83736	8.14227
1613	3.50018	8.2144	6.2252	11.8963	5.8396	8.14281
1614	3.50091	8.21551	6.22762	11.8972	5.84208	8.14749
1615	3.50118	8.2163	6.22962	11.8976	5.84457	8.15364
1616	3.50189	8.2184	6.22989	11.8983	5.84475	8.15521
1617	3.51275	8.21885	6.23021	11.8985	5.84548	8.15551
1618	3.51878	8.22041	6.23569	11.8986	5.84548	8.15906
1619	3.52032	8.22754	6.23588	11.8988	5.84552	8.16009
1620	3.52165	8.22851	6.23836	11.9026	5.84822	8.16356
1621	3.52266	8.22927	6.24022	11.9087	5.84918	8.16724
1622	3.52319	8.23032	6.24403	11.9087	5.84972	8.16962
1623	3.52321	8.23349	6.24491	11.9134	5.85164	8.17086
1624	3.52963	8.23844	6.24526	11.9151	5.85579	8.17086
1625	3.53273	8.23947	6.24567	11.9156	5.85837	8.17086
1626	3.53387	8.24251	6.25219	11.9187	5.85984	8.17175
1627	3.53422	8.24262	6.25225	11.9193	5.85998	8.17258
1628	3.53731	8.24279	6.25232	11.9197	5.86074	8.18282
1629	3.53801	8.24279	6.25385	11.92	5.86111	8.1866
1630	3.53891	8.24381	6.2544	11.9211	5.86113	8.18887
1631	3.54753	8.24584	6.2555	11.9225	5.86154	8.19008
1632	3.54892	8.24697	6.25586	11.9226	5.86249	8.19008
1633	3.55061	8.25073	6.25775	11.9237	5.86512	8.19008
1634	3.55487	8.25181	6.26004	11.924	5.86594	8.19171
1635	3.55751	8.25394	6.26099	11.9246	5.86594	8.19436
1636	3.55992	8.25495	6.26363	11.9247	5.87227	8.2087
1637	3.56345	8.25526	6.26511	11.9286	5.87266	8.20994
1638	3.56405	8.25547	6.26554	11.9292	5.87348	8.21727
1639	3.56687	8.25622	6.26943	11.9302	5.88084	8.22215
1640	3.5669	8.26136	6.27514	11.9316	5.88256	8.22306
1641	3.56893	8.26136	6.27517	11.9339	5.88332	8.22306
1642	3.56945	8.26409	6.27978	11.9344	5.88505	8.22306
1643	3.58095	8.26987	6.28179	11.9351	5.88624	8.22343
1644	3.58861	8.27091	6.28345	11.9352	5.88777	8.22372
1645	3.58862	8.27091	6.28446	11.9359	5.89104	8.23217
1646	3.59589	8.27146	6.28939	11.9466	5.89104	8.23445
1647	3.60071	8.2739	6.29187	11.9479	5.89208	8.23898
1648	3.60307	8.27472	6.29437	11.9492	5.89245	8.23898
1649	3.60331	8.27477	6.29702	11.9507	5.8935	8.23898
1650	3.60593	8.2748	6.29921	11.9525	5.89759	8.24189
1651	3.60735	8.27483	6.29983	11.9535	5.8976	8.24302
1652	3.60775	8.27605	6.30137	11.9542	5.8977	8.24302
1653	3.6096	8.27657	6.31158	11.9554	5.8983	8.24302
1654	3.60962	8.27705	6.3117	11.9583	5.89835	8.24336
1655	3.60993	8.27705	6.31189	11.9586	5.89884	8.24461
1656	3.61347	8.2772	6.31205	11.9587	5.89955	8.24523
1657	3.61374	8.27748	6.31416	11.9598	5.89955	8.25234
1658	3.62268	8.27784	6.31541	11.9607	5.90042	8.25308
1659	3.62281	8.2785	6.31774	11.965	5.90182	8.25449
1660	3.62776	8.28025	6.31999	11.9665	5.90282	8.25694
1661	3.62976	8.28025	6.32105	11.9674	5.90307	8.25823
1662	3.63101	8.28042	6.32182	11.969	5.90338	8.25987
1663	3.63191	8.28073	6.32295	11.9695	5.90347	8.26203
1664	3.63511	8.28086	6.32508	11.9728	5.9041	8.2632
1665	3.63875	8.28101	6.32834	11.9748	5.90873	8.26741
1666	3.64032	8.28227	6.32843	11.9793	5.9096	8.26887
1667	3.64302	8.28374	6.33408	11.9817	5.91484	8.27127
1668	3.65045	8.2841	6.33572	11.9828	5.91565	8.27159
1669	3.65112	8.28419	6.33758	11.9846	5.91791	8.27382
1670	3.65118	8.2851	6.33779	11.9852	5.91797	8.27664
1671	3.65227	8.2856	6.3414	11.9852	5.91914	8.27906
1672	3.6563	8.28569	6.3416	11.9858	5.92169	8.27935
1673	3.65759	8.28672	6.3432	11.9861	5.92461	8.28405
1674	3.65797	8.28693	6.34361	11.9862	5.92461	8.2918
1675	3.6587	8.28757	6.34498	11.9892	5.9283	8.29343
1676	3.65912	8.28937	6.34674	11.9911	5.92917	8.29732
1677	3.65994	8.29184	6.34753	11.9941	5.93143	8.30932
1678	3.66162	8.29294	6.3481	11.9949	5.93464	8.30967
1679	3.6683	8.29861	6.35369	11.9953	5.93497	8.31583
1680	3.67381	8.2987	6.35381	11.9977	5.93525	8.31906
1681	3.674	8.29929	6.35502	12.0006	5.93534	8.31906
1682	3.67523	8.30004	6.35722	12.0016	5.93659	8.31906
1683	3.67661	8.30006	6.35782	12.0023	5.93659	8.32059
1684	3.67736	8.3035	6.35907	12.0046	5.93693	8.32581
1685	3.67969	8.3035	6.35923	12.0046	5.93796	8.32581
1686	3.68183	8.30511	6.36024	12.0055	5.9406	8.32581
1687	3.68435	8.30596	6.36242	12.0099	5.94406	8.32793
1688	3.68741	8.30698	6.36585	12.0102	5.9443	8.3355
1689	3.6895	8.3081	6.36619	12.0114	5.94502	8.33654
1690	3.69544	8.30945	6.36741	12.0132	5.94666	8.33857
1691	3.69869	8.31409	6.36783	12.0137	5.94802	8.33988
1692	3.70018	8.31464	6.36951	12.0146	5.94915	8.33988
1693	3.70185	8.31472	6.36982	12.015	5.94923	8.33988
1694	3.70197	8.31477	6.37228	12.0213	5.95035	8.34002
1695	3.7057	8.31532	6.37603	12.0225	5.95115	8.34008
1696	3.70793	8.31585	6.37621	12.0267	5.95262	8.34205
1697	3.70979	8.31625	6.37727	12.0277	5.95602	8.34211
1698	3.71044	8.31874	6.37879	12.0283	5.9584	8.34472
1699	3.72448	8.32402	6.38514	12.0292	5.95961	8.34541
1700	3.7278	8.32425	6.38557	12.0294	5.9633	8.34541
1701	3.73236	8.32502	6.38756	12.032	5.96636	8.34541
1702	3.7325	8.32545	6.39006	12.0377	5.96882	8.34582
1703	3.73397	8.326	6.39656	12.0378	5.96912	8.34999
1704	3.73473	8.32756	6.39688	12.0385	5.97056	8.35817
1705	3.73555	8.33253	6.39801	12.0389	5.97111	8.37339
1706	3.7367	8.33276	6.39867	12.044	5.97231	8.37633
1707	3.73913	8.3333	6.39948	12.0459	5.97491	8.38376
1708	3.74841	8.33346	6.39995	12.0461	5.97724	8.38528
1709	3.74899	8.3339	6.40079	12.0493	5.97752	8.39668
1710	3.75612	8.33672	6.4014	12.0503	5.97856	8.39934
1711	3.76336	8.3404	6.40394	12.0507	5.97885	8.40141
1712	3.76465	8.34131	6.40641	12.0518	5.98291	8.40166
1713	3.76804	8.34299	6.40686	12.0582	5.98477	8.40269
1714	3.77952	8.34522	6.41201	12.0585	5.98719	8.40741
1715	3.78005	8.34612	6.41477	12.0591	5.98719	8.4087
1716	3.78047	8.34665	6.41529	12.0622	5.98726	8.4087
1717	3.78214	8.34784	6.41559	12.0625	5.98729	8.4087
1718	3.78774	8.34784	6.41804	12.0638	5.98792	8.41018
1719	3.78932	8.35764	6.41819	12.0711	5.99305	8.41058
1720	3.78987	8.35776	6.42412	12.0745	5.99305	8.41074
1721	3.79131	8.3582	6.42514	12.076	5.99368	8.41095
1722	3.7925	8.36016	6.42714	12.0781	5.99389	8.41202
1723	3.79723	8.36073	6.42922	12.0838	5.995	8.41243
1724	3.80073	8.36212	6.43122	12.0867	5.99739	8.41244
1725	3.80862	8.36224	6.43202	12.0868	5.99897	8.41297
1726	3.81196	8.36266	6.43803	12.0886	6.00065	8.41519
1727	3.8181	8.36893	6.44418	12.1014	6.001	8.41812
1728	3.82049	8.36958	6.44613	12.1061	6.00118	8.41863
1729	3.82069	8.37038	6.44625	12.1065	6.00591	8.4232
1730	3.82094	8.37081	6.44739	12.1082	6.00675	8.42353
1731	3.82145	8.37447	6.45082	12.1113	6.009	8.42401
1732	3.82554	8.37447	6.45528	12.1117	6.009	8.42506
1733	3.82715	8.37478	6.45587	12.1134	6.01046	8.42615
1734	3.82989	8.37721	6.45679	12.1136	6.01105	8.42615
1735	3.83171	8.37848	6.45837	12.1149	6.01148	8.42615
1736	3.83856	8.37866	6.46344	12.1156	6.01215	8.43106
1737	3.83908	8.37866	6.46446	12.1184	6.01304	8.43194
1738	3.84029	8.37977	6.46536	12.1207	6.02017	8.43612
1739	3.84382	8.38166	6.4682	12.1221	6.02025	8.43766
1740	3.84581	8.38266	6.46841	12.1257	6.02163	8.44491
1741	3.84786	8.38711	6.46847	12.1268	6.02166	8.44738
1742	3.84839	8.38802	6.47091	12.1281	6.02197	8.44772
1743	3.85044	8.38937	6.47122	12.1305	6.02365	8.44867
1744	3.85302	8.38937	6.48294	12.133	6.02365	8.45986
1745	3.85688	8.39216	6.48343	12.1389	6.02463	8.46182
1746	3.85709	8.39249	6.4878	12.1421	6.02524	8.46786
1747	3.87486	8.39261	6.49178	12.1454	6.02787	8.47167
1748	3.87894	8.39552	6.49413	12.1455	6.02812	8.47644
1749	3.88215	8.39552	6.50231	12.148	6.0307	8.47751
1750	3.88858	8.39706	6.50386	12.149	6.03274	8.47898
1751	3.89138	8.39733	6.50411	12.1524	6.03512	8.48998
1752	3.89207	8.39839	6.50436	12.1533	6.03937	8.4922
1753	3.89278	8.39939	6.50464	12.1542	6.0405	8.4922
1754	3.89328	8.39992	6.50494	12.1596	6.04113	8.4922
1755	3.90048	8.40076	6.50903	12.1601	6.04117	8.49554
1756	3.90433	8.40161	6.51235	12.1607	6.04181	8.49604
1757	3.91287	8.40885	6.51342	12.1634	6.04389	8.50257
1758	3.91551	8.40903	6.51389	12.1651	6.04503	8.51136
1759	3.91712	8.40979	6.5139	12.1658	6.04753	8.51137
1760	3.91738	8.41127	6.5141	12.1662	6.04799	8.51406
1761	3.91791	8.41129	6.5146	12.1674	6.04901	8.52136
1762	3.9197	8.41159	6.51596	12.1703	6.05041	8.52169
1763	3.92477	8.4131	6.5196	12.1708	6.05325	8.52329
1764	3.92601	8.41519	6.52197	12.1718	6.05437	8.52548
1765	3.93112	8.41548	6.52514	12.1751	6.05606	8.52922
1766	3.93288	8.42094	6.52613	12.1768	6.05826	8.53022
1767	3.93311	8.42105	6.52731	12.1782	6.05878	8.53314
1768	3.9395	8.4224	6.52739	12.1824	6.05912	8.53681
1769	3.94129	8.42433	6.52794	12.1825	6.06154	8.54053
1770	3.94378	8.42453	6.5292	12.1826	6.06334	8.54526
1771	3.94597	8.42642	6.53388	12.1828	6.06359	8.54537
1772	3.94609	8.42657	6.53767	12.1854	6.06379	8.55
1773	3.9549	8.42819	6.54102	12.1873	6.06535	8.55121
1774	3.959	8.42924	6.54117	12.1878	6.06621	8.55203
1775	3.96414	8.43115	6.54475	12.1915	6.06789	8.55211
1776	3.96864	8.43144	6.54649	12.1929	6.06793	8.56008
1777	3.96874	8.43292	6.54755	12.1931	6.07162	8.56226
1778	3.98383	8.43347	6.55106	12.1958	6.07226	8.56357
1779	3.98567	8.43425	6.55321	12.1962	6.07618	8.56644
1780	3.98827	8.43455	6.55584	12.1972	6.07677	8.56952
1781	3.99002	8.43501	6.55627	12.1974	6.07787	8.57176
1782	3.99032	8.43774	6.55919	12.1979	6.07823	8.57219
1783	3.99164	8.43803	6.55966	12.1982	6.08061	8.57243
1784	3.99434	8.441	6.56272	12.2005	6.08276	8.57256
1785	3.99637	8.44285	6.56283	12.2017	6.08769	8.57542
1786	3.99805	8.44671	6.56388	12.2054	6.08769	8.57983
1787	3.99987	8.44716	6.56545	12.2088	6.08805	8.58515
1788	4.00094	8.44946	6.56743	12.2112	6.08949	8.58725
1789	4.00361	8.45015	6.56945	12.2117	6.0904	8.58725
1790	4.00617	8.45259	6.56957	12.2124	6.09097	8.58725
1791	4.00868	8.45348	6.57097	12.2127	6.09552	8.59432
1792	4.00901	8.45355	6.57335	12.2156	6.10423	8.59432
1793	4.00915	8.45605	6.57437	12.2163	6.10495	8.59432
1794	4.01025	8.45666	6.57551	12.2197	6.10835	8.59489
1795	4.01047	8.45946	6.5788	12.2226	6.11042	8.60068
1796	4.01244	8.46099	6.58003	12.2237	6.11098	8.6028
1797	4.01291	8.46935	6.581	12.2249	6.11254	8.60385
1798	4.01575	8.47093	6.58274	12.2251	6.11318	8.60536
1799	4.01875	8.47193	6.58275	12.2284	6.11318	8.61067
1800	4.02068	8.47213	6.58437	12.2309	6.11328	8.61088
1801	4.02256	8.47567	6.58534	12.2362	6.11439	8.62274
1802	4.0229	8.47904	6.58824	12.2425	6.11454	8.62574
1803	4.02363	8.48342	6.5883	12.2444	6.11488	8.62655
1804	4.04093	8.48361	6.58958	12.246	6.11912	8.62854
1805	4.04447	8.48389	6.59191	12.2512	6.12206	8.63551
1806	4.05487	8.48394	6.59295	12.2546	6.12413	8.63885
1807	4.05657	8.48418	6.59382	12.2547	6.12413	8.63926
1808	4.0569	8.48429	6.59927	12.2565	6.12546	8.64106
1809	4.05723	8.48785	6.60407	12.2591	6.12546	8.64106
1810	4.05857	8.48785	6.6093	12.2607	6.12645	8.64106
1811	4.06334	8.49089	6.61101	12.2648	6.12709	8.64294
1812	4.06532	8.49188	6.61863	12.266	6.13034	8.64358
1813	4.06866	8.49325	6.62163	12.2666	6.13117	8.64435
1814	4.0703	8.49424	6.62494	12.267	6.13219	8.6451
1815	4.0712	8.49475	6.62764	12.2671	6.13508	8.64534
1816	4.07381	8.4972	6.62796	12.2685	6.13794	8.64596
1817	4.07639	8.49772	6.62902	12.2747	6.14135	8.64596
1818	4.0768	8.49779	6.62906	12.2769	6.14238	8.64596
1819	4.08059	8.50274	6.63021	12.2785	6.14759	8.6463
1820	4.08447	8.50274	6.63349	12.2796	6.14769	8.65029
1821	4.08767	8.50454	6.64099	12.2882	6.15136	8.65493
1822	4.09333	8.50491	6.64158	12.2893	6.15346	8.65849
1823	4.0985	8.50744	6.64177	12.2897	6.15548	8.66123
1824	4.10097	8.51212	6.64336	12.2906	6.15552	8.66434
1825	4.10191	8.51212	6.64379	12.2963	6.15893	8.66477
1826	4.10509	8.51413	6.64484	12.2965	6.16161	8.68342
1827	4.11236	8.5178	6.65207	12.2967	6.16202	8.68477
1828	4.11528	8.51937	6.65499	12.2995	6.16814	8.68572
1829	4.12006	8.51937	6.65806	12.3061	6.16836	8.68572
1830	4.12118	8.52304	6.65835	12.3102	6.1688	8.68572
1831	4.12909	8.52304	6.66073	12.3108	6.17293	8.68856
1832	4.13441	8.52359	6.66114	12.3124	6.17342	8.68979
1833	4.13959	8.52397	6.66285	12.3148	6.17405	8.69081
1834	4.1399	8.5241	6.66549	12.3179	6.17454	8.69156
1835	4.14747	8.52536	6.66792	12.3213	6.17454	8.69893
1836	4.15295	8.52861	6.66926	12.3244	6.17688	8.70225
1837	4.15406	8.52947	6.67009	12.3261	6.17688	8.70246
1838	4.1546	8.53284	6.67061	12.3272	6.17918	8.70596
1839	4.15653	8.53354	6.67103	12.3305	6.17951	8.70815
1840	4.163	8.53365	6.67439	12.3306	6.18031	8.70995
1841	4.16707	8.53573	6.67526	12.3314	6.18073	8.70995
1842	4.16748	8.53613	6.67695	12.3315	6.18227	8.70995
1843	4.17118	8.5371	6.67756	12.3336	6.18765	8.71341
1844	4.17156	8.5371	6.68075	12.3375	6.18832	8.71905
1845	4.17188	8.53916	6.68932	12.3405	6.19087	8.72357
1846	4.17286	8.53916	6.68994	12.3429	6.19087	8.72446
1847	4.17627	8.5419	6.69214	12.3462	6.191	8.72446
1848	4.17912	8.54331	6.69495	12.3463	6.19161	8.72446
1849	4.1797	8.54405	6.69947	12.3481	6.19346	8.72835
1850	4.18087	8.54563	6.70024	12.3538	6.19405	8.73232
1851	4.18666	8.54603	6.70192	12.355	6.1943	8.73245
1852	4.19278	8.54968	6.70412	12.3589	6.19648	8.73615
1853	4.19547	8.55027	6.70523	12.3594	6.19928	8.73615
1854	4.19569	8.5504	6.70541	12.3637	6.19983	8.73615
1855	4.1976	8.55104	6.70666	12.3645	6.20145	8.7504
1856	4.202	8.55203	6.7068	12.3653	6.20553	8.7504
1857	4.20625	8.55719	6.70827	12.3708	6.20648	8.7504
1858	4.2112	8.55948	6.71305	12.3712	6.20648	8.75424
1859	4.21193	8.55949	6.71372	12.3722	6.20736	8.75843
1860	4.21566	8.56114	6.72143	12.3759	6.21179	8.76007
1861	4.23194	8.56458	6.72242	12.377	6.21515	8.76147
1862	4.23273	8.56838	6.72295	12.3836	6.21634	8.76197
1863	4.23513	8.57047	6.72308	12.3849	6.22385	8.76277
1864	4.23817	8.57066	6.7231	12.3851	6.22554	8.76915
1865	4.24225	8.57321	6.72551	12.3858	6.22628	8.77668
1866	4.2424	8.57336	6.72643	12.3865	6.22819	8.77862
1867	4.24555	8.57383	6.7271	12.3886	6.22821	8.78243
1868	4.24706	8.57699	6.72937	12.3985	6.22937	8.78252
1869	4.25076	8.57761	6.73003	12.4021	6.22988	8.78252
1870	4.25375	8.57786	6.73191	12.4027	6.23152	8.78252
1871	4.25744	8.58158	6.73398	12.404	6.23239	8.78354
1872	4.25911	8.58279	6.73608	12.4052	6.23295	8.78354
1873	4.26659	8.58334	6.73722	12.4086	6.23295	8.78354
1874	4.26778	8.58395	6.73811	12.4088	6.23391	8.78452
1875	4.27184	8.58477	6.74473	12.4091	6.2345	8.78642
1876	4.27724	8.58623	6.74545	12.4096	6.2345	8.78642
1877	4.28455	8.58671	6.74628	12.4116	6.24228	8.78642
1878	4.29366	8.58768	6.74922	12.4117	6.24699	8.78927
1879	4.29387	8.59049	6.75545	12.4128	6.24811	8.78927
1880	4.29443	8.59049	6.75677	12.4161	6.24818	8.78927
1881	4.29547	8.59406	6.76083	12.4173	6.24818	8.79052
1882	4.29658	8.59751	6.76769	12.4189	6.24939	8.79406
1883	4.30394	8.59751	6.77023	12.4197	6.25086	8.79916
1884	4.30728	8.59803	6.77177	12.4225	6.25115	8.79916
1885	4.3098	8.59821	6.77372	12.4231	6.25219	8.79916
1886	4.31102	8.59951	6.77411	12.4279	6.25254	8.80201
1887	4.31405	8.60399	6.77526	12.4294	6.25384	8.80319
1888	4.31868	8.60708	6.77563	12.4318	6.25497	8.80551
1889	4.31916	8.6136	6.77601	12.4319	6.25542	8.80827
1890	4.3199	8.61369	6.78367	12.4321	6.25554	8.80878
1891	4.32472	8.61369	6.78606	12.4326	6.25575	8.81475
1892	4.32501	8.61541	6.78793	12.433	6.25616	8.81768
1893	4.32554	8.61777	6.78863	12.4335	6.25711	8.81873
1894	4.3295	8.6186	6.78964	12.4341	6.26254	8.83222
1895	4.32968	8.61958	6.79163	12.4345	6.26254	8.83549
1896	4.33374	8.62018	6.79238	12.4352	6.2633	8.83549
1897	4.33595	8.62118	6.79305	12.4368	6.26492	8.83549
1898	4.33629	8.6264	6.79458	12.4408	6.26646	8.83826
1899	4.33831	8.62689	6.79597	12.442	6.26878	8.83991
1900	4.34109	8.62994	6.79602	12.4445	6.27055	8.84331
1901	4.3414	8.63008	6.79863	12.4463	6.27055	8.84369
1902	4.34503	8.63029	6.79973	12.4476	6.27072	8.84572
1903	4.34508	8.63029	6.8005	12.4478	6.27513	8.84749
1904	4.3465	8.63147	6.80259	12.4507	6.27882	8.84754
1905	4.34703	8.63365	6.80342	12.4516	6.27882	8.848
1906	4.35008	8.63398	6.80673	12.4539	6.2824	8.84849
1907	4.37859	8.634	6.80759	12.4541	6.28758	8.84931
1908	4.37871	8.634	6.80831	12.4568	6.29014	8.85051
1909	4.38835	8.63463	6.81573	12.4628	6.29095	8.85745
1910	4.39346	8.63516	6.81639	12.464	6.29244	8.85826
1911	4.39696	8.63592	6.81763	12.4654	6.29296	8.85861
1912	4.39779	8.6399	6.81811	12.4675	6.29458	8.86409
1913	4.4002	8.64079	6.81813	12.4692	6.29475	8.86697
1914	4.40631	8.64306	6.82028	12.4701	6.29588	8.8678
1915	4.4091	8.6433	6.82029	12.4705	6.29753	8.87402
1916	4.41226	8.65045	6.82222	12.4735	6.29806	8.87667
1917	4.41234	8.65105	6.82291	12.4757	6.29931	8.87667
1918	4.41401	8.65141	6.82435	12.4765	6.30305	8.87667
1919	4.41996	8.65187	6.82647	12.4769	6.30305	8.87899
1920	4.42167	8.65191	6.82918	12.4777	6.30457	8.88122
1921	4.42319	8.65191	6.83063	12.4784	6.30457	8.88217
1922	4.42766	8.65271	6.83089	12.4809	6.30568	8.88476
1923	4.43353	8.65279	6.83233	12.4809	6.306	8.88646
1924	4.4401	8.65515	6.83452	12.4826	6.30654	8.88815
1925	4.44405	8.65518	6.83585	12.4846	6.30734	8.88928
1926	4.44806	8.65545	6.83658	12.4859	6.31335	8.89103
1927	4.4481	8.65641	6.84012	12.4878	6.31431	8.89143
1928	4.44822	8.66296	6.84062	12.4878	6.31582	8.89862
1929	4.45381	8.66549	6.84236	12.4909	6.31844	8.8997
1930	4.45554	8.66581	6.84361	12.5023	6.32016	8.90206
1931	4.45794	8.66611	6.84558	12.5026	6.32135	8.91007
1932	4.45933	8.66993	6.84686	12.5069	6.32247	8.91007
1933	4.45947	8.67037	6.84769	12.5086	6.32279	8.91007
1934	4.46385	8.67219	6.84791	12.5089	6.32382	8.91916
1935	4.46539	8.67386	6.84891	12.513	6.32612	8.9201
1936	4.46923	8.67465	6.84968	12.5141	6.32764	8.9201
1937	4.47714	8.67465	6.84992	12.5194	6.33191	8.9201
1938	4.47745	8.67649	6.85144	12.5195	6.33208	8.92673
1939	4.47753	8.67796	6.85223	12.521	6.33345	8.93326
1940	4.48229	8.67909	6.8558	12.5241	6.3335	8.93328
1941	4.48298	8.68001	6.85856	12.5249	6.33584	8.93377
1942	4.49854	8.6813	6.85932	12.5251	6.34116	8.93458
1943	4.49943	8.68239	6.86186	12.5257	6.3416	8.93801
1944	4.49972	8.68389	6.86306	12.5285	6.34172	8.94157
1945	4.50487	8.68617	6.8642	12.529	6.34242	8.94157
1946	4.5057	8.6869	6.87264	12.5305	6.34345	8.94157
1947	4.50792	8.69061	6.87752	12.5309	6.3438	8.94437
1948	4.51121	8.69061	6.88462	12.5309	6.34594	8.95055
1949	4.51167	8.69915	6.88472	12.5333	6.34869	8.95148
1950	4.51602	8.69974	6.88591	12.5337	6.34996	8.95303
1951	4.52452	8.70083	6.88639	12.5339	6.3506	8.95793
1952	4.52639	8.70144	6.89027	12.534	6.35161	8.95806
1953	4.52737	8.70236	6.89433	12.5347	6.3522	8.95806
1954	4.52743	8.70236	6.89829	12.5354	6.3522	8.95806
1955	4.52885	8.70335	6.89854	12.5361	6.35405	8.95907
1956	4.52977	8.70496	6.90164	12.5438	6.35629	8.95934
1957	4.52994	8.705	6.90167	12.5462	6.35689	8.9705
1958	4.53087	8.70658	6.90463	12.5484	6.35734	8.97404
1959	4.53217	8.70738	6.90477	12.5487	6.35922	8.97404
1960	4.53274	8.70772	6.9067	12.5521	6.36266	8.97404
1961	4.536	8.70924	6.90719	12.553	6.36333	8.97412
1962	4.5395	8.70924	6.90744	12.5563	6.36423	8.98337
1963	4.54955	8.70927	6.90758	12.5572	6.36484	8.99543
1964	4.55749	8.71109	6.90842	12.5578	6.36565	8.99637
1965	4.55835	8.71109	6.90929	12.5585	6.36658	8.99852
1966	4.55974	8.71134	6.90944	12.5606	6.36998	8.99852
1967	4.55984	8.71324	6.90949	12.5608	6.37298	8.99852
1968	4.56061	8.71448	6.90986	12.5644	6.38016	8.99926
1969	4.56265	8.71474	6.91138	12.5653	6.38238	9.00348
1970	4.56557	8.71726	6.91241	12.5664	6.38269	9.00438
1971	4.56653	8.71854	6.91472	12.5713	6.38344	9.00643
1972	4.5689	8.71921	6.91704	12.5715	6.38617	9.00957
1973	4.5743	8.72069	6.91709	12.5762	6.38699	9.01246
1974	4.57922	8.72069	6.91754	12.5789	6.38917	9.01333
1975	4.5799	8.72143	6.91984	12.5826	6.39242	9.01334
1976	4.58058	8.7242	6.9208	12.5869	6.39246	9.01334
1977	4.58214	8.72448	6.9224	12.5895	6.39415	9.01334
1978	4.58413	8.72492	6.92639	12.5896	6.39452	9.0142
1979	4.58521	8.72609	6.93119	12.5897	6.39479	9.02792
1980	4.58523	8.72619	6.93221	12.5908	6.39636	9.02792
1981	4.5855	8.72712	6.93405	12.5912	6.39947	9.02792
1982	4.58731	8.72741	6.93797	12.5914	6.40168	9.04578
1983	4.59218	8.72895	6.94118	12.5927	6.40471	9.04597
1984	4.59764	8.73139	6.9424	12.5984	6.40625	9.05066
1985	4.6	8.73298	6.94289	12.6044	6.4067	9.05304
1986	4.60636	8.73347	6.94594	12.6063	6.40745	9.05378
1987	4.61018	8.73372	6.947	12.6078	6.40822	9.05378
1988	4.61572	8.73393	6.95048	12.6112	6.41348	9.05378
1989	4.62459	8.73399	6.95129	12.6121	6.41424	9.0559
1990	4.626	8.736	6.95215	12.6161	6.41656	9.0559
1991	4.62685	8.73839	6.95253	12.6175	6.4166	9.0559
1992	4.63012	8.74104	6.95771	12.6178	6.41718	9.05915
1993	4.63236	8.74149	6.95816	12.6179	6.41804	9.05949
1994	4.63348	8.74162	6.95932	12.6183	6.41817	9.06123
1995	4.63421	8.74231	6.95971	12.6187	6.4184	9.06432
1996	4.63474	8.74242	6.96169	12.619	6.41892	9.06506
1997	4.64172	8.74304	6.9625	12.6257	6.4194	9.06506
1998	4.64485	8.74414	6.9663	12.6264	6.42193	9.06506
[truncated: 123,374 more rows]
